# Supplementary material for: (4aS,4bR,7R,10aS)-3,7-Dimethyl-10a-(propan-2-yl)-1,4,4a,4b,5,6,7,8,10,10a-deca­hydro­phenanthrene-1,4-dione
Source: Acta Crystallogr Sect E Struct Rep Online. 2011 Nov 5;67(Pt 12):o3192. doi: 10.1107/S160053681104517X (PMC3238859; doi:10.1107/S160053681104517X)
Supplement: Supplementary file 1 [file e-67-o3192-sup1.cif]

##############################################################################
#                                                                            #
# This CIF contains the data in a paper accepted for publication in          #
# Acta Crystallographica Section E. It conforms to the requirements of       #
# Notes for Authors for Acta Crystallographica Section E, and has been       #
# peer reviewed under the auspices of the IUCr Commission on Journals.       #
#                                                                            #
# Full details of the Crystallographic Information File format               #
# are given in the paper "The Crystallographic Information File (CIF):       #
# a New Standard Archive File for Crystallography" by S. R. Hall, F. H.      #
# Allen and I. D. Brown [Acta Cryst. (1991), A47, 655-685].                  #
#                                                                            #
# The current version of the core CIF dictionary is obtainable from          #
# ftp://ftp.iucr.org/pub/cif_core.dic.                                       #
#                                                                            #
# Software is freely available for graphical display of the structure(s)     #
# in this CIF. For information consult the CIF software page                 #
# http://www.iucr.org/resources/cif/software.                                #
#                                                                            #
# This file may be used for bona fide research purposes within the           #
# scientific community so long as proper attribution is given to the journal # 
# article from which it was obtained.                                        #
#                                                                            #
##############################################################################
data_global
_audit_creation_method     SHELXL-97
_journal_date_recd_electronic     2011-10-24
_journal_date_accepted     2011-10-27
_journal_name_full     'Acta Crystallographica, Section E'
_journal_year     2011
_journal_volume     67
_journal_issue     12
_journal_page_first     o3192
_journal_page_last     o3192
_journal_paper_category     QO
_journal_coeditor_code     HG5119
_publ_contact_author_name     'Ignez Caracelli'
_publ_contact_author_address
;
BioMat-Departamento de F\'isica,
Universidade Federal de S\~ao Carlos, C.P.
676, 13565-905, S\~ao Carlos, SP,
Brazil
;
_publ_contact_author_email     ignez@ufscar.br
_publ_contact_author_fax     ' 55 16 33727344'
_publ_contact_author_phone     ' 55 16 33519741 '
_publ_section_title
;\
(4a<i>S</i>,4b<i>R</i>,7<i>R</i>,10a<i>S</i>)-3,7-Dimethyl-10a-(propan-2-yl)-1,\
4,4a,4b,5,6,7,8,10,10a-decahydrophenanthrene-1,4-dione
;
loop_
    _publ_author_name
    _publ_author_address
    'Caracelli, Ignez'
;
BioMat-Departamento de F\'isica,
Universidade Federal de S\~ao Carlos, CP 676,
13565-905 S\~ao Carlos, SP,
Brazil
;
    'Zukerman-Schpector, Julio'
;
Laborat\'orio de Cristalografia, Estereodin\^amica e Modelagem Molecular,
Universidade Federal de S\~ao Carlos,
Departamento de Qu\'imica, CP 676,
13565-905 S\~ao Carlos, SP, Brazil
;
    'Machado, Andr\'e T. Lousada'
;
Laborat\'orio de Cristalografia, Estereodin\^amica e Modelagem Molecular,
Universidade Federal de S\~ao Carlos,
Departamento de Qu\'imica, CP 676,
13565-905 S\~ao Carlos, SP, Brazil
;
    'Brocksom, Timothy J.'
;
Universidade Federal de S\~ao Carlos,
Departamento de Qu\'imica, CP 676,
13565-905 S\~ao Carlos, SP, Brazil
;
    'Ferreira, M. L\'ucia'
;
Universidade Federal de S\~ao Carlos,
Departamento de Qu\'imica, CP 676,
13565-905 S\~ao Carlos, SP, Brazil
;
    'Tiekink, Edward R. T.'
;
Department of Chemistry,
University of Malaya,
50603 Kuala Lumpur,
Malaysia
;
data_I
_audit_creation_method     SHELXL-97
_chemical_name_systematic
;
(4a<i>S</i>,4b<i>R</i>,7<i>R</i>,10a<i>S</i>)-3,7-Dimethyl-
10a-(propan-2-yl)-1,4,4a,4b,5,6,7,8,10,10a-decahydrophenanthrene-1,4-dione
;
_chemical_name_common     ?
_chemical_formula_moiety     'C19 H26 O2'
_chemical_formula_sum     'C19 H26 O2'
_chemical_formula_iupac     'C19 H26 O2'
_chemical_formula_weight     286.40
_chemical_melting_point     ?
_symmetry_cell_setting     monoclinic
_symmetry_space_group_name_H-M     'P 21'
_symmetry_space_group_name_Hall     'P 2yb'
loop_
    _symmetry_equiv_pos_as_xyz
    'x, y, z'
    '-x, y+1/2, -z'
_cell_length_a     10.8820(10)
_cell_length_b     6.6015(9)
_cell_length_c     11.6560(10)
_cell_angle_alpha     90.00
_cell_angle_beta     102.53(2)
_cell_angle_gamma     90.00
_cell_volume     817.40(16)
_cell_formula_units_Z     2
_cell_measurement_reflns_used     25
_cell_measurement_theta_min     10.3
_cell_measurement_theta_max     18.3
_cell_measurement_temperature     290(2)
_exptl_crystal_description     irregular
_exptl_crystal_colour     colourless
_exptl_crystal_size_max     0.15
_exptl_crystal_size_mid     0.10
_exptl_crystal_size_min     0.08
_exptl_crystal_density_diffrn     1.164
_exptl_crystal_density_meas     ?
_exptl_crystal_density_method     'not measured'
_exptl_crystal_F_000     312
_exptl_absorpt_coefficient_mu     0.073
_exptl_absorpt_correction_type     none
_exptl_absorpt_process_details     ?
_exptl_absorpt_correction_T_min     ?
_exptl_absorpt_correction_T_max     ?
_exptl_special_details
;
;
_diffrn_ambient_temperature     290(2)
_diffrn_radiation_type     MoK\a
_diffrn_radiation_wavelength     0.71073
_diffrn_radiation_source     'fine-focus sealed tube'
_diffrn_radiation_monochromator     graphite
_diffrn_measurement_device     'Enraf--Nonius CAD-4 Mach 3'
_diffrn_measurement_method     \w/--2\q
_diffrn_reflns_number     2470
_diffrn_reflns_av_R_equivalents     0.0449
_diffrn_reflns_av_sigmaI/netI     0.0747
_diffrn_reflns_theta_min     1.79
_diffrn_reflns_theta_max     28.96
_diffrn_reflns_theta_full     28.96
_diffrn_measured_fraction_theta_max     1.000
_diffrn_measured_fraction_theta_full     1.000
_diffrn_reflns_limit_h_min     -14
_diffrn_reflns_limit_h_max     14
_diffrn_reflns_limit_k_min     0
_diffrn_reflns_limit_k_max     8
_diffrn_reflns_limit_l_min     0
_diffrn_reflns_limit_l_max     15
_diffrn_standards_number     3
_diffrn_standards_interval_count     ?
_diffrn_standards_interval_time     30
_diffrn_standards_decay_%     1.4
_refine_special_details
;
Refinement of <i>F</i>^2^ against ALL reflections. The weighted <i>R</i>-factor
<i>wR</i> and goodness of fit <i>S</i> are based on <i>F</i>^2^, conventional
<i>R</i>-factors <i>R</i> are based on <i>F</i>, with <i>F</i> set to zero for
negative <i>F</i>^2^. The threshold expression of <i>F</i>^2^ >
2\s(<i>F</i>^2^) is used only for calculating <i>R</i>-factors(gt) <i>etc</i>.
and is not relevant to the choice of reflections for refinement.
<i>R</i>-factors based on <i>F</i>^2^ are statistically about twice as large
as those based on <i>F</i>, and <i>R</i>- factors based on ALL data will be
even larger.
;
_reflns_number_total     2334
_reflns_number_gt     1100
_reflns_threshold_expression     I>2\s(I)
_refine_ls_structure_factor_coef     Fsqd
_refine_ls_matrix_type     full
_refine_ls_R_factor_all     0.1370
_refine_ls_R_factor_gt     0.0369
_refine_ls_wR_factor_gt     0.0930
_refine_ls_wR_factor_ref     0.1222
_refine_ls_goodness_of_fit_ref     0.978
_refine_ls_restrained_S_all     0.977
_refine_ls_number_reflns     2334
_refine_ls_number_parameters     191
_refine_ls_number_restraints     1
_refine_ls_hydrogen_treatment     constr
_refine_ls_weighting_scheme     calc
_refine_ls_weighting_details
         'calc w=1/[\s^2^(Fo^2^)+(0.0580P)^2^+0.0000P] where P=(Fo^2^+2Fc^2^)/3'
_atom_sites_solution_hydrogens     geom
_atom_sites_solution_primary     direct
_atom_sites_solution_secondary     difmap
_refine_ls_shift/su_max     0.000
_refine_ls_shift/su_mean     0.000
_refine_diff_density_max     0.175
_refine_diff_density_min     -0.184
_refine_ls_extinction_method     none
_refine_ls_extinction_coef     ?
loop_
    _atom_type_symbol
    _atom_type_description
    _atom_type_scat_dispersion_real
    _atom_type_scat_dispersion_imag
    _atom_type_scat_source
    'C' 'C' 0.0033 0.0016
                         'International Tables Vol C Tables 4.2.6.8 and 6.1.1.4'
    'H' 'H' 0.0000 0.0000
                         'International Tables Vol C Tables 4.2.6.8 and 6.1.1.4'
    'O' 'O' 0.0106 0.0060
                         'International Tables Vol C Tables 4.2.6.8 and 6.1.1.4'
_computing_data_collection     'CAD-4 Software (Enraf--Nonius, 1989)'
_computing_cell_refinement     'CAD-4 Software (Enraf--Nonius, 1989)'
_computing_data_reduction     'MolEN (Fair, 1990)'
_computing_structure_solution     'SIR92 (Altomare <i>et al.</i>, 1999)'
_computing_structure_refinement     'SHELXL97 (Sheldrick, 2008)'
_computing_molecular_graphics
;
ORTEP-3 (Farrugia, 1997), DIAMOND (Brandenburg, 2006)
and MarvinSketch (Chemaxon, 2009)
;
_computing_publication_material     'publCIF (Westrip, 2010)'
loop_
    _atom_site_type_symbol
    _atom_site_label
    _atom_site_fract_x
    _atom_site_fract_y
    _atom_site_fract_z
    _atom_site_U_iso_or_equiv
    _atom_site_adp_type
    _atom_site_calc_flag
    _atom_site_refinement_flags
    _atom_site_occupancy
    _atom_site_symmetry_multiplicity
    _atom_site_disorder_assembly
    _atom_site_disorder_group
    C C1 0.0639(2) 0.5986(4) 0.7953(2) 0.0384(6) Uani d . 1 1 . .
    H H1 0.0437 0.4610 0.8167 0.046 Uiso calc R 1 1 . .
    C C2 0.2045(2) 0.5917(4) 0.7858(2) 0.0343(6) Uani d . 1 1 . .
    H H2 0.2203 0.4553 0.7591 0.041 Uiso calc R 1 1 . .
    C C3 0.2885(2) 0.6188(4) 0.9059(2) 0.0370(6) Uani d . 1 1 . .
    C C4 0.3242(2) 0.8281(5) 0.9474(3) 0.0410(7) Uani d . 1 1 . .
    C C5 0.2941(3) 0.9818(5) 0.8724(2) 0.0432(7) Uani d . 1 1 . .
    H H5 0.3120 1.1128 0.9005 0.052 Uiso calc R 1 1 . .
    C C6 0.2337(3) 0.9551(4) 0.7467(2) 0.0415(7) Uani d . 1 1 . .
    C C7 0.2397(3) 0.7433(4) 0.6959(2) 0.0372(7) Uani d . 1 1 . .
    C C8 0.1491(3) 0.7223(5) 0.5767(2) 0.0471(7) Uani d . 1 1 . .
    H H8A 0.1565 0.8416 0.5300 0.057 Uiso calc R 1 1 . .
    H H8B 0.1741 0.6062 0.5361 0.057 Uiso calc R 1 1 . .
    C C9 0.0148(3) 0.6975(5) 0.5837(2) 0.0467(7) Uani d . 1 1 . .
    H H9 -0.0461 0.7233 0.5159 0.056 Uiso calc R 1 1 . .
    C C10 -0.0248(2) 0.6416(4) 0.6784(2) 0.0422(7) Uani d . 1 1 . .
    C C11 -0.1614(3) 0.6269(6) 0.6815(3) 0.0566(8) Uani d . 1 1 . .
    H H11A -0.1813 0.4878 0.6972 0.068 Uiso calc R 1 1 . .
    H H11B -0.2119 0.6641 0.6052 0.068 Uiso calc R 1 1 . .
    C C12 -0.1952(3) 0.7642(6) 0.7752(3) 0.0559(9) Uani d . 1 1 . .
    H H12 -0.2815 0.7323 0.7813 0.067 Uiso calc R 1 1 . .
    C C13 -0.1084(3) 0.7170(6) 0.8930(3) 0.0537(8) Uani d . 1 1 . .
    H H13A -0.1243 0.5799 0.9159 0.064 Uiso calc R 1 1 . .
    H H13B -0.1274 0.8083 0.9520 0.064 Uiso calc R 1 1 . .
    C C14 0.0305(2) 0.7376(5) 0.8899(2) 0.0437(7) Uani d . 1 1 . .
    H H14A 0.0819 0.7022 0.9661 0.052 Uiso calc R 1 1 . .
    H H14B 0.0485 0.8771 0.8733 0.052 Uiso calc R 1 1 . .
    C C15 0.3875(3) 0.8537(6) 1.0739(2) 0.0571(9) Uani d . 1 1 . .
    H H15A 0.4098 0.9934 1.0890 0.086 Uiso calc R 1 1 . .
    H H15B 0.4621 0.7718 1.0914 0.086 Uiso calc R 1 1 . .
    H H15C 0.3311 0.8124 1.1225 0.086 Uiso calc R 1 1 . .
    C C16 0.3807(3) 0.7097(5) 0.6859(2) 0.0479(7) Uani d . 1 1 . .
    H H16 0.4338 0.7277 0.7647 0.057 Uiso calc R 1 1 . .
    C C17 0.4060(3) 0.4981(6) 0.6445(3) 0.0711(11) Uani d . 1 1 . .
    H H17A 0.3798 0.3992 0.6947 0.107 Uiso calc R 1 1 . .
    H H17B 0.4943 0.4827 0.6475 0.107 Uiso calc R 1 1 . .
    H H17C 0.3597 0.4788 0.5653 0.107 Uiso calc R 1 1 . .
    C C18 0.4232(4) 0.8654(8) 0.6055(4) 0.0969(16) Uani d . 1 1 . .
    H H18A 0.4079 0.9995 0.6311 0.145 Uiso calc R 1 1 . .
    H H18B 0.3769 0.8457 0.5263 0.145 Uiso calc R 1 1 . .
    H H18C 0.5115 0.8488 0.6086 0.145 Uiso calc R 1 1 . .
    C C19 -0.1910(4) 0.9882(7) 0.7419(3) 0.0748(11) Uani d . 1 1 . .
    H H19A -0.2468 1.0110 0.6671 0.112 Uiso calc R 1 1 . .
    H H19B -0.1068 1.0240 0.7372 0.112 Uiso calc R 1 1 . .
    H H19C -0.2169 1.0700 0.8005 0.112 Uiso calc R 1 1 . .
    O O1 0.32371(19) 0.4746(3) 0.96994(17) 0.0523(6) Uani d . 1 1 . .
    O O2 0.1854(2) 1.0979(3) 0.6885(2) 0.0685(7) Uani d . 1 1 . .
loop_
    _atom_site_aniso_label
    _atom_site_aniso_U_11
    _atom_site_aniso_U_22
    _atom_site_aniso_U_33
    _atom_site_aniso_U_12
    _atom_site_aniso_U_13
    _atom_site_aniso_U_23
    C1 0.0447(15) 0.0296(14) 0.0405(14) -0.0061(13) 0.0087(11) 0.0004(13)
    C2 0.0455(15) 0.0231(14) 0.0352(13) 0.0008(13) 0.0106(12) -0.0005(12)
    C3 0.0402(15) 0.0341(16) 0.0387(14) 0.0034(13) 0.0130(12) 0.0045(14)
    C4 0.0362(13) 0.0428(18) 0.0443(16) -0.0067(13) 0.0093(12) -0.0088(15)
    C5 0.0481(16) 0.0291(15) 0.0515(16) -0.0075(15) 0.0089(13) -0.0057(16)
    C6 0.0456(15) 0.0309(16) 0.0481(17) -0.0071(14) 0.0100(13) 0.0028(15)
    C7 0.0477(15) 0.0298(16) 0.0355(14) -0.0007(13) 0.0121(12) 0.0008(12)
    C8 0.0636(19) 0.0435(18) 0.0357(14) 0.0031(16) 0.0135(13) 0.0008(14)
    C9 0.0567(18) 0.0395(17) 0.0395(15) -0.0014(14) 0.0005(14) -0.0069(14)
    C10 0.0456(16) 0.0366(17) 0.0421(15) -0.0070(13) 0.0041(12) -0.0100(13)
    C11 0.0468(17) 0.061(2) 0.0570(18) -0.0093(17) 0.0007(14) 0.0006(18)
    C12 0.0418(15) 0.069(2) 0.0583(19) -0.0028(16) 0.0130(14) 0.0004(18)
    C13 0.0484(17) 0.064(2) 0.0515(17) 0.0008(17) 0.0178(13) 0.0047(17)
    C14 0.0427(15) 0.0497(19) 0.0393(15) -0.0011(14) 0.0103(12) -0.0004(14)
    C15 0.0494(17) 0.070(2) 0.0501(18) -0.0090(18) 0.0060(14) -0.0125(18)
    C16 0.0486(17) 0.0531(19) 0.0451(15) 0.0001(16) 0.0170(13) 0.0074(16)
    C17 0.076(2) 0.073(3) 0.070(2) 0.021(2) 0.0293(18) -0.007(2)
    C18 0.081(3) 0.098(4) 0.127(4) 0.004(3) 0.058(3) 0.046(3)
    C19 0.079(2) 0.073(3) 0.075(2) 0.020(2) 0.0200(19) 0.003(2)
    O1 0.0620(13) 0.0425(13) 0.0506(12) 0.0052(11) 0.0081(10) 0.0102(11)
    O2 0.0952(18) 0.0276(12) 0.0723(15) 0.0052(13) -0.0047(13) 0.0091(12)
_geom_special_details
;
All s.u.'s (except the s.u. in the dihedral angle between two l.s. planes) are
estimated using the full covariance matrix. The cell s.u.'s are taken into
account individually in the estimation of s.u.'s in distances, angles and
torsion angles; correlations between s.u.'s in cell parameters are only used
when they are defined by crystal symmetry. An approximate (isotropic)
treatment of cell s.u.'s is used for estimating s.u.'s involving l.s. planes.
;
loop_
    _geom_bond_atom_site_label_1
    _geom_bond_atom_site_label_2
    _geom_bond_site_symmetry_2
    _geom_bond_distance
    _geom_bond_publ_flag
    C1 C10 . 1.515(4) ?
    C1 C14 . 1.538(4) ?
    C1 C2 . 1.559(3) ?
    C1 H1 . 0.9800 ?
    C2 C3 . 1.507(4) ?
    C2 C7 . 1.556(3) ?
    C2 H2 . 0.9800 ?
    C3 O1 . 1.219(3) ?
    C3 C4 . 1.488(4) ?
    C4 C5 . 1.333(4) ?
    C4 C15 . 1.495(4) ?
    C5 C6 . 1.480(4) ?
    C5 H5 . 0.9300 ?
    C6 O2 . 1.213(4) ?
    C6 C7 . 1.526(4) ?
    C7 C8 . 1.525(4) ?
    C7 C16 . 1.580(4) ?
    C8 C9 . 1.491(4) ?
    C8 H8A . 0.9700 ?
    C8 H8B . 0.9700 ?
    C9 C10 . 1.322(4) ?
    C9 H9 . 0.9300 ?
    C10 C11 . 1.498(4) ?
    C11 C12 . 1.524(5) ?
    C11 H11A . 0.9700 ?
    C11 H11B . 0.9700 ?
    C12 C13 . 1.521(4) ?
    C12 C19 . 1.532(6) ?
    C12 H12 . 0.9800 ?
    C13 C14 . 1.526(4) ?
    C13 H13A . 0.9700 ?
    C13 H13B . 0.9700 ?
    C14 H14A . 0.9700 ?
    C14 H14B . 0.9700 ?
    C15 H15A . 0.9600 ?
    C15 H15B . 0.9600 ?
    C15 H15C . 0.9600 ?
    C16 C17 . 1.522(5) ?
    C16 C18 . 1.528(5) ?
    C16 H16 . 0.9800 ?
    C17 H17A . 0.9600 ?
    C17 H17B . 0.9600 ?
    C17 H17C . 0.9600 ?
    C18 H18A . 0.9600 ?
    C18 H18B . 0.9600 ?
    C18 H18C . 0.9600 ?
    C19 H19A . 0.9600 ?
    C19 H19B . 0.9600 ?
    C19 H19C . 0.9600 ?
loop_
    _geom_angle_atom_site_label_1
    _geom_angle_atom_site_label_2
    _geom_angle_atom_site_label_3
    _geom_angle_site_symmetry_1
    _geom_angle_site_symmetry_3
    _geom_angle
    _geom_angle_publ_flag
    C10 C1 C14 . . 109.2(2) ?
    C10 C1 C2 . . 112.7(2) ?
    C14 C1 C2 . . 117.2(2) ?
    C10 C1 H1 . . 105.6 ?
    C14 C1 H1 . . 105.6 ?
    C2 C1 H1 . . 105.6 ?
    C3 C2 C7 . . 111.2(2) ?
    C3 C2 C1 . . 109.7(2) ?
    C7 C2 C1 . . 114.7(2) ?
    C3 C2 H2 . . 106.9 ?
    C7 C2 H2 . . 106.9 ?
    C1 C2 H2 . . 106.9 ?
    O1 C3 C4 . . 120.0(2) ?
    O1 C3 C2 . . 121.5(3) ?
    C4 C3 C2 . . 118.4(2) ?
    C5 C4 C3 . . 118.9(2) ?
    C5 C4 C15 . . 123.8(3) ?
    C3 C4 C15 . . 117.2(3) ?
    C4 C5 C6 . . 123.5(3) ?
    C4 C5 H5 . . 118.3 ?
    C6 C5 H5 . . 118.3 ?
    O2 C6 C5 . . 120.4(3) ?
    O2 C6 C7 . . 123.0(2) ?
    C5 C6 C7 . . 116.5(2) ?
    C8 C7 C6 . . 111.3(2) ?
    C8 C7 C2 . . 110.5(2) ?
    C6 C7 C2 . . 106.9(2) ?
    C8 C7 C16 . . 111.5(2) ?
    C6 C7 C16 . . 106.3(2) ?
    C2 C7 C16 . . 110.1(2) ?
    C9 C8 C7 . . 114.1(2) ?
    C9 C8 H8A . . 108.7 ?
    C7 C8 H8A . . 108.7 ?
    C9 C8 H8B . . 108.7 ?
    C7 C8 H8B . . 108.7 ?
    H8A C8 H8B . . 107.6 ?
    C10 C9 C8 . . 125.3(3) ?
    C10 C9 H9 . . 117.4 ?
    C8 C9 H9 . . 117.4 ?
    C9 C10 C11 . . 122.9(3) ?
    C9 C10 C1 . . 122.9(2) ?
    C11 C10 C1 . . 114.1(2) ?
    C10 C11 C12 . . 111.9(3) ?
    C10 C11 H11A . . 109.2 ?
    C12 C11 H11A . . 109.2 ?
    C10 C11 H11B . . 109.2 ?
    C12 C11 H11B . . 109.2 ?
    H11A C11 H11B . . 107.9 ?
    C13 C12 C11 . . 109.0(3) ?
    C13 C12 C19 . . 112.3(3) ?
    C11 C12 C19 . . 111.6(3) ?
    C13 C12 H12 . . 107.9 ?
    C11 C12 H12 . . 107.9 ?
    C19 C12 H12 . . 107.9 ?
    C12 C13 C14 . . 112.6(2) ?
    C12 C13 H13A . . 109.1 ?
    C14 C13 H13A . . 109.1 ?
    C12 C13 H13B . . 109.1 ?
    C14 C13 H13B . . 109.1 ?
    H13A C13 H13B . . 107.8 ?
    C13 C14 C1 . . 110.7(2) ?
    C13 C14 H14A . . 109.5 ?
    C1 C14 H14A . . 109.5 ?
    C13 C14 H14B . . 109.5 ?
    C1 C14 H14B . . 109.5 ?
    H14A C14 H14B . . 108.1 ?
    C4 C15 H15A . . 109.5 ?
    C4 C15 H15B . . 109.5 ?
    H15A C15 H15B . . 109.5 ?
    C4 C15 H15C . . 109.5 ?
    H15A C15 H15C . . 109.5 ?
    H15B C15 H15C . . 109.5 ?
    C17 C16 C18 . . 108.9(3) ?
    C17 C16 C7 . . 113.4(3) ?
    C18 C16 C7 . . 112.3(3) ?
    C17 C16 H16 . . 107.3 ?
    C18 C16 H16 . . 107.3 ?
    C7 C16 H16 . . 107.3 ?
    C16 C17 H17A . . 109.5 ?
    C16 C17 H17B . . 109.5 ?
    H17A C17 H17B . . 109.5 ?
    C16 C17 H17C . . 109.5 ?
    H17A C17 H17C . . 109.5 ?
    H17B C17 H17C . . 109.5 ?
    C16 C18 H18A . . 109.5 ?
    C16 C18 H18B . . 109.5 ?
    H18A C18 H18B . . 109.5 ?
    C16 C18 H18C . . 109.5 ?
    H18A C18 H18C . . 109.5 ?
    H18B C18 H18C . . 109.5 ?
    C12 C19 H19A . . 109.5 ?
    C12 C19 H19B . . 109.5 ?
    H19A C19 H19B . . 109.5 ?
    C12 C19 H19C . . 109.5 ?
    H19A C19 H19C . . 109.5 ?
    H19B C19 H19C . . 109.5 ?
loop_
    _geom_torsion_atom_site_label_1
    _geom_torsion_atom_site_label_2
    _geom_torsion_atom_site_label_3
    _geom_torsion_atom_site_label_4
    _geom_torsion_site_symmetry_1
    _geom_torsion_site_symmetry_2
    _geom_torsion_site_symmetry_3
    _geom_torsion_site_symmetry_4
    _geom_torsion
    _geom_torsion_publ_flag
    C10 C1 C2 C3 . . . . 161.1(2) ?
    C14 C1 C2 C3 . . . . 33.1(3) ?
    C10 C1 C2 C7 . . . . 35.2(3) ?
    C14 C1 C2 C7 . . . . -92.8(3) ?
    C7 C2 C3 O1 . . . . -143.0(3) ?
    C1 C2 C3 O1 . . . . 89.0(3) ?
    C7 C2 C3 C4 . . . . 39.3(3) ?
    C1 C2 C3 C4 . . . . -88.6(3) ?
    O1 C3 C4 C5 . . . . 174.1(3) ?
    C2 C3 C4 C5 . . . . -8.2(4) ?
    O1 C3 C4 C15 . . . . -8.5(4) ?
    C2 C3 C4 C15 . . . . 169.2(2) ?
    C3 C4 C5 C6 . . . . -4.0(4) ?
    C15 C4 C5 C6 . . . . 178.8(3) ?
    C4 C5 C6 O2 . . . . 164.9(3) ?
    C4 C5 C6 C7 . . . . -16.9(4) ?
    O2 C6 C7 C8 . . . . -15.4(4) ?
    C5 C6 C7 C8 . . . . 166.5(2) ?
    O2 C6 C7 C2 . . . . -136.2(3) ?
    C5 C6 C7 C2 . . . . 45.7(3) ?
    O2 C6 C7 C16 . . . . 106.2(3) ?
    C5 C6 C7 C16 . . . . -72.0(3) ?
    C3 C2 C7 C8 . . . . -176.7(2) ?
    C1 C2 C7 C8 . . . . -51.5(3) ?
    C3 C2 C7 C6 . . . . -55.4(3) ?
    C1 C2 C7 C6 . . . . 69.8(3) ?
    C3 C2 C7 C16 . . . . 59.6(3) ?
    C1 C2 C7 C16 . . . . -175.1(2) ?
    C6 C7 C8 C9 . . . . -76.9(3) ?
    C2 C7 C8 C9 . . . . 41.7(3) ?
    C16 C7 C8 C9 . . . . 164.6(2) ?
    C7 C8 C9 C10 . . . . -18.3(4) ?
    C8 C9 C10 C11 . . . . 177.6(3) ?
    C8 C9 C10 C1 . . . . 1.2(5) ?
    C14 C1 C10 C9 . . . . 122.4(3) ?
    C2 C1 C10 C9 . . . . -9.7(4) ?
    C14 C1 C10 C11 . . . . -54.3(3) ?
    C2 C1 C10 C11 . . . . 173.6(2) ?
    C9 C10 C11 C12 . . . . -121.1(3) ?
    C1 C10 C11 C12 . . . . 55.6(4) ?
    C10 C11 C12 C13 . . . . -54.3(4) ?
    C10 C11 C12 C19 . . . . 70.3(4) ?
    C11 C12 C13 C14 . . . . 56.3(4) ?
    C19 C12 C13 C14 . . . . -67.8(4) ?
    C12 C13 C14 C1 . . . . -57.5(4) ?
    C10 C1 C14 C13 . . . . 54.0(3) ?
    C2 C1 C14 C13 . . . . -176.3(2) ?
    C8 C7 C16 C17 . . . . -62.7(3) ?
    C6 C7 C16 C17 . . . . 175.8(2) ?
    C2 C7 C16 C17 . . . . 60.4(3) ?
    C8 C7 C16 C18 . . . . 61.2(4) ?
    C6 C7 C16 C18 . . . . -60.3(3) ?
    C2 C7 C16 C18 . . . . -175.7(3) ?
loop_
    _geom_hbond_atom_site_label_D
    _geom_hbond_atom_site_label_H
    _geom_hbond_atom_site_label_A
    _geom_hbond_site_symmetry_A
    _geom_hbond_distance_DH
    _geom_hbond_distance_HA
    _geom_hbond_distance_DA
    _geom_hbond_angle_DHA
    C2 H2 O2 1_545 0.98 2.50 3.443(3) 161
    C5 H5 O1 1_565 0.93 2.52 3.438(4) 171
