# Supplementary material for: (4aS,4bR,7R,10aS)-3,7-Dimethyl-10a-(propan-2-yl)-1,4,4a,4b,5,6,7,8,10,10a-deca­hydro­phenanthrene-1,4-dione
Source: Acta Crystallogr Sect E Struct Rep Online. 2011 Nov 5;67(Pt 12):o3192. doi: 10.1107/S160053681104517X (PMC3238859; doi:10.1107/S160053681104517X)
Supplement: Supplementary file 2 [file e-67-o3192-Isup2.hkl]

#
# h,k,l, Fc-squared, Fo-squared, sigma(Fo-squared) and status flag
#
data_I
_shelx_title ' tim2 in P 21'
_shelx_refln_list_code          4
_shelx_F_calc_maximum       83.27
_exptl_crystal_F_000       312.00
_reflns_d_resolution_high  0.7339
 
loop_
 _symmetry_equiv_pos_as_xyz
 'x, y, z'
 '-x, y+1/2, -z'
 
_cell_length_a    10.8820
_cell_length_b     6.6015
_cell_length_c    11.6560
_cell_angle_alpha  90.000
_cell_angle_beta  102.530
_cell_angle_gamma  90.000
 
_shelx_F_squared_multiplier     1.000
 
loop_
 _refln_index_h
 _refln_index_k
 _refln_index_l
 _refln_F_squared_calc
 _refln_F_squared_meas
 _refln_F_squared_sigma
 _refln_observed_status
   1   0   0      879.85      864.93     12.35 o
   2   0   0     1834.81     1695.91     35.95 o
   3   0   0       73.88       69.59      1.89 o
   4   0   0        2.37        1.18      1.55 o
   5   0   0      777.98      796.12     41.43 o
   6   0   0      106.96      107.14      8.48 o
   7   0   0        2.10        2.56      1.06 o
   8   0   0       54.93       58.10      1.94 o
   9   0   0        2.49        3.33      1.30 o
  10   0   0       35.40       37.57      2.55 o
  11   0   0       11.01       10.16      1.14 o
  12   0   0        2.77        2.16      3.47 o
  13   0   0        1.64       -1.87      3.53 o
  14   0   0        3.11       -3.88      3.88 o
   1   1   0      868.65      882.69     11.14 o
   2   1   0     1370.34     1337.29      8.99 o
   3   1   0      136.38      141.63      5.64 o
   4   1   0      198.88      203.98     11.23 o
   5   1   0      122.07      124.60      4.06 o
   6   1   0       53.42       54.60      2.01 o
   7   1   0       17.68       17.33      1.09 o
   8   1   0       39.95       38.99      1.45 o
   9   1   0       35.71       33.41      1.47 o
  10   1   0        5.38        3.19      2.90 o
  11   1   0        0.61       -2.08      2.81 o
  12   1   0       17.59       16.65      1.52 o
  13   1   0        3.07        4.74      3.37 o
  14   1   0        8.37        9.13      2.63 o
   0   2   0      997.38     1098.62     11.72 o
   1   2   0     2854.26     3260.88    143.24 o
   2   2   0      616.39      666.07     25.32 o
   3   2   0      197.22      195.79      4.84 o
   4   2   0       78.57       80.81      2.59 o
   5   2   0       71.47       79.88      2.90 o
   6   2   0       49.15       49.10      1.75 o
   7   2   0        9.76        7.64      2.98 o
   8   2   0       81.14       78.44      2.60 o
   9   2   0       24.25       24.16      1.41 o
  10   2   0        3.18        6.24      3.01 o
  11   2   0       12.09       11.14      1.87 o
  12   2   0        3.80        0.88      3.67 o
  13   2   0        1.39       -3.68      3.68 o
  14   2   0        7.98        4.31      2.59 o
   1   3   0      171.95      170.77      5.03 o
   2   3   0       63.49       67.07      2.20 o
   3   3   0      142.84      151.48      4.78 o
   4   3   0       17.93       16.31      0.98 o
   5   3   0      149.26      146.86      3.88 o
   6   3   0       17.39       19.04      1.15 o
   7   3   0       50.90       52.87      4.58 o
   8   3   0       31.64       32.26      1.48 o
   9   3   0       77.91       70.72      2.29 o
  10   3   0       16.58       15.24      1.41 o
  11   3   0        5.58        5.80      1.91 o
  12   3   0        0.08        0.98      3.66 o
  13   3   0       25.58       29.57      2.07 o
   0   4   0      106.63      112.42      4.25 o
   1   4   0       24.68       25.80      3.19 o
   2   4   0       40.47       44.86      2.18 o
   3   4   0       81.40       86.73      2.95 o
   4   4   0       15.92       16.75      1.11 o
   5   4   0        1.70        2.28      4.50 o
   6   4   0        2.38       -0.16      2.73 o
   7   4   0       10.16       10.69      1.22 o
   8   4   0       55.27       53.41      5.91 o
   9   4   0       16.04       13.49      3.42 o
  10   4   0        0.41        1.21      5.61 o
  11   4   0        1.76        1.69      3.90 o
  12   4   0        0.48        1.24      3.61 o
   1   5   0       15.71       16.22      1.21 o
   2   5   0       68.12       75.04      4.84 o
   3   5   0       30.95       32.48      1.63 o
   4   5   0       91.38       85.89      3.00 o
   5   5   0       76.84       80.58      3.65 o
   6   5   0       35.86       38.26      1.71 o
   7   5   0        4.26        4.66      3.38 o
   8   5   0       15.49       16.14      1.58 o
   9   5   0       44.91       41.60      2.19 o
  10   5   0        3.08        5.84      3.53 o
  11   5   0        1.67        2.07      5.35 o
  12   5   0        0.41        1.05      4.63 o
   0   6   0       64.32       69.58      3.22 o
   1   6   0       53.91       55.40      1.92 o
   2   6   0      100.73      104.02      7.09 o
   3   6   0       78.69       74.54      2.45 o
   4   6   0       37.73       40.56      1.79 o
   5   6   0       14.52       13.62      1.49 o
   6   6   0       11.51       11.76      2.32 o
   7   6   0       16.93       17.77      3.96 o
   8   6   0       23.40       24.53      1.96 o
   9   6   0        0.12        4.39      2.59 o
  10   6   0        2.34       -3.78      3.78 o
   1   7   0        8.59        8.34      1.84 o
   2   7   0        0.86        0.37      1.92 o
   3   7   0        2.89        2.67      1.84 o
   4   7   0        7.57        3.45      4.06 o
   5   7   0       11.12        9.22      2.56 o
   6   7   0        9.43        4.73      3.14 o
   7   7   0        2.98        3.90      3.37 o
   8   7   0        4.82        0.87      5.24 o
   9   7   0        1.00       -3.97      3.97 o
   0   8   0      156.53      164.43      8.35 o
   1   8   0        2.63        3.72      4.66 o
   2   8   0       26.80       26.75      2.31 o
   3   8   0        0.02       -4.95      4.95 o
   4   8   0        1.67       -2.19      5.23 o
   5   8   0        0.31        2.92      4.56 o
   6   8   0        0.20       -1.46      4.38 o
 -14   0   1        6.58        7.01      5.16 o
 -13   0   1        1.26        2.82      4.55 o
 -12   0   1        3.17        2.73      4.20 o
 -11   0   1        0.17       -4.24      4.24 o
 -10   0   1        4.20        4.05      3.75 o
  -9   0   1        9.57       12.12      1.48 o
  -8   0   1       72.68       75.36      3.65 o
  -7   0   1        0.58       -2.24      2.58 o
  -6   0   1       31.82       37.48      1.72 o
  -5   0   1     2721.02     2733.05     25.19 o
  -4   0   1      106.88      106.11      5.02 o
  -3   0   1     1701.91     1503.15     13.91 o
  -2   0   1       43.65       41.71      2.02 o
  -1   0   1     3182.27     3012.66     12.74 o
   0   0   1      267.18      278.71      3.82 o
   1   0   1     1361.11     1227.48      8.93 o
   2   0   1     2516.93     2347.83     15.91 o
   3   0   1     1085.09     1119.51     13.60 o
   4   0   1       22.56       20.88      1.27 o
   5   0   1      171.76      171.25      7.38 o
   6   0   1       64.04       66.33      3.09 o
   7   0   1       39.30       42.76      2.03 o
   8   0   1       37.76       31.05      1.80 o
   9   0   1        3.51        2.93      3.72 o
  10   0   1       38.78       37.52      2.24 o
  11   0   1        6.58       10.09      1.73 o
  12   0   1       42.95       49.57      3.11 o
  13   0   1        5.68        1.34      6.65 o
  14   0   1        0.19        1.59      4.89 o
 -14   1   1        0.52       -2.95      5.05 o
 -13   1   1        0.09        2.35      4.46 o
 -12   1   1        3.65        4.56      4.49 o
 -11   1   1        3.84        6.32      4.47 o
 -10   1   1        0.80       -2.41      4.73 o
  -9   1   1       20.72       24.01      1.90 o
  -8   1   1        7.09        5.51      1.43 o
  -7   1   1      134.07      142.77      5.54 o
  -6   1   1       33.78       32.66      1.80 o
  -5   1   1      242.78      273.71      8.85 o
  -4   1   1      541.93      583.02     10.98 o
  -3   1   1       82.07       74.41      2.93 o
  -2   1   1     1662.92     1650.75     14.08 o
  -1   1   1     1051.41     1040.03      9.53 o
   0   1   1     6933.35     6914.62     23.53 o
   1   1   1      658.59      627.16      7.74 o
   2   1   1      464.28      424.90      7.43 o
   3   1   1      529.17      533.29      9.66 o
   4   1   1      129.23      121.72      5.60 o
   5   1   1       19.47       22.50      1.32 o
   6   1   1       37.45       35.13      1.73 o
   7   1   1       89.05       92.58      4.54 o
   8   1   1        8.57        3.78      3.55 o
   9   1   1        9.13        9.83      1.47 o
  10   1   1        1.43        2.31      3.88 o
  11   1   1        4.89        1.99      3.99 o
  12   1   1        1.34        1.05      3.74 o
  13   1   1        0.26       -6.01      6.01 o
  14   1   1        0.76        1.79      1.97 o
 -14   2   1       19.86       22.48      2.55 o
 -13   2   1       11.65        8.73      4.91 o
 -12   2   1        1.54        1.19      4.68 o
 -11   2   1        4.12        3.86      4.09 o
 -10   2   1       24.94       23.41      2.16 o
  -9   2   1       53.67       50.05      2.58 o
  -8   2   1        4.81        5.16      4.34 o
  -7   2   1        8.43        9.61      1.55 o
  -6   2   1      421.35      448.28     12.94 o
  -5   2   1       85.16       92.27      4.35 o
  -4   2   1       81.59       79.85      3.57 o
  -3   2   1      159.34      153.92      6.18 o
  -2   2   1      143.24      150.61      5.76 o
  -1   2   1      403.35      412.79      8.02 o
   0   2   1      352.56      455.82      8.25 o
   1   2   1      168.82      164.07      5.36 o
   2   2   1      170.81      165.25      5.57 o
   3   2   1      120.73      126.61      5.52 o
   4   2   1       17.93       17.48      1.22 o
   5   2   1       47.23       47.61      2.28 o
   6   2   1       24.12       29.72      1.61 o
   7   2   1       14.09       13.72      1.54 o
   8   2   1       16.10       13.74      1.75 o
   9   2   1       70.71       65.01      3.52 o
  10   2   1       15.86       15.57      1.95 o
  11   2   1       13.96       14.80      2.12 o
  12   2   1        2.84        9.92      5.19 o
  13   2   1       18.22       20.44      2.83 o
 -13   3   1        0.76        1.88      4.22 o
 -12   3   1        0.33        0.00      4.75 o
 -11   3   1        2.71        4.16      5.48 o
 -10   3   1       16.10       10.41      6.02 o
  -9   3   1       15.12       14.89      2.01 o
  -8   3   1       71.40       80.45      3.95 o
  -7   3   1        8.09        8.67      1.74 o
  -6   3   1       17.88       21.40      1.71 o
  -5   3   1      237.56      221.13      9.46 o
  -4   3   1        7.52        8.07      1.17 o
  -3   3   1        1.88        2.90      2.65 o
  -2   3   1      178.60      186.73      6.98 o
  -1   3   1      266.78      278.98      7.65 o
   0   3   1      602.72      690.48     11.84 o
   1   3   1      499.92      548.41     10.75 o
   2   3   1      139.41      136.35      6.08 o
   3   3   1       48.65       49.91      2.49 o
   4   3   1      218.69      215.82      8.32 o
   5   3   1       49.72       50.10      2.23 o
   6   3   1       14.48       16.10      1.54 o
   7   3   1       16.91       17.69      1.56 o
   8   3   1       32.86       29.49      2.00 o
   9   3   1        1.24       -0.96      3.66 o
  10   3   1       11.77       10.95      1.92 o
  11   3   1        6.29        5.63      2.06 o
  12   3   1        8.91       14.65      2.53 o
  13   3   1       12.01       10.09      2.73 o
 -13   4   1       14.47        9.07      7.86 o
 -12   4   1        5.05        5.99      6.18 o
 -11   4   1        0.45       -2.76      5.44 o
 -10   4   1        9.76        8.78      6.75 o
  -9   4   1       35.10       31.84      2.57 o
  -8   4   1       66.31       66.94      3.63 o
  -7   4   1       40.54       43.04      2.38 o
  -6   4   1       22.25       22.95      2.03 o
  -5   4   1       32.96       32.83      2.06 o
  -4   4   1       14.76       16.34      1.54 o
  -3   4   1        8.34        8.04      1.42 o
  -2   4   1      149.09      159.06      7.34 o
  -1   4   1       38.38       42.20      2.20 o
   0   4   1       34.18       30.30      1.49 o
   1   4   1        3.19        1.82      2.47 o
   2   4   1      166.85      165.22      7.54 o
   3   4   1       24.40       26.21      1.58 o
   4   4   1       34.77       32.47      1.86 o
   5   4   1       15.17       14.55      1.58 o
   6   4   1       14.45       15.77      1.64 o
   7   4   1       27.03       25.46      1.90 o
   8   4   1        5.60       -4.19      4.34 o
   9   4   1      102.25       92.73      4.60 o
  10   4   1        7.00        3.30      4.86 o
  11   4   1        0.42        6.00      4.33 o
  12   4   1        4.11        5.51      5.16 o
 -12   5   1        1.47        4.67      6.61 o
 -11   5   1        2.21       -1.56      6.80 o
 -10   5   1        0.14        1.45      4.83 o
  -9   5   1        7.26        4.65      5.68 o
  -8   5   1        8.14        9.30      2.17 o
  -7   5   1       25.08       23.37      2.46 o
  -6   5   1       12.89       13.52      2.17 o
  -5   5   1       48.82       52.41      2.71 o
  -4   5   1       12.92       14.51      2.13 o
  -3   5   1        7.62        7.31      5.07 o
  -2   5   1       37.39       41.42      2.35 o
  -1   5   1      188.44      197.04      8.90 o
   0   5   1       39.13       39.26      2.38 o
   1   5   1       80.02       86.53      4.56 o
   2   5   1      122.88      126.05      5.75 o
   3   5   1       21.18       17.59      1.87 o
   4   5   1       51.81       54.71      3.00 o
   5   5   1       11.81       12.34      1.93 o
   6   5   1       36.61       34.59      2.35 o
   7   5   1       13.98        8.63      4.94 o
   8   5   1       48.34       48.28      2.99 o
   9   5   1        1.77        0.00      4.66 o
  10   5   1        1.74        6.14      4.91 o
  11   5   1        1.83        4.49      2.20 o
 -10   6   1        0.62        0.00      4.04 o
  -9   6   1        7.40        9.27      5.70 o
  -8   6   1        2.45        5.04      2.51 o
  -7   6   1       14.80       18.54      2.79 o
  -6   6   1       68.03       73.39      3.63 o
  -5   6   1       18.14        7.85      6.91 o
  -4   6   1       25.45       25.84      2.29 o
  -3   6   1       70.25       69.40      3.40 o
  -2   6   1       10.33       10.06      5.09 o
  -1   6   1       37.22       36.01      2.43 o
   0   6   1       38.34       38.30      2.44 o
   1   6   1       98.40      108.78      5.21 o
   2   6   1      160.48      153.05      7.37 o
   3   6   1        4.39        8.68      4.81 o
   4   6   1       11.58       12.14      2.12 o
   5   6   1       33.26       35.44      2.51 o
   6   6   1       11.65        8.25      5.84 o
   7   6   1        2.33        4.22      5.35 o
   8   6   1       15.10        1.28      7.05 o
   9   6   1        4.08        0.00      5.73 o
  10   6   1        0.04        5.78      5.40 o
  -9   7   1        1.87       -1.23      6.34 o
  -8   7   1        0.56        1.74      5.21 o
  -7   7   1        2.04        5.49      5.69 o
  -6   7   1        0.08        5.20      5.80 o
  -5   7   1        0.79        7.97      5.63 o
  -4   7   1        2.72       -4.48      5.25 o
  -3   7   1        1.47       -2.97      5.15 o
  -2   7   1        7.90        8.67      2.46 o
  -1   7   1        8.72        8.21      6.07 o
   0   7   1        8.61        7.84      5.20 o
   1   7   1        1.60       -4.56      6.03 o
   2   7   1        0.37       -5.23      6.59 o
   3   7   1        0.73        3.54      4.57 o
   4   7   1        0.15       -0.60      5.50 o
   5   7   1        4.72       -2.46      6.08 o
   6   7   1        7.13        8.96      5.94 o
   7   7   1        3.72        5.43      6.52 o
   8   7   1        1.87        8.85      5.82 o
  -6   8   1       11.31        5.26      8.59 o
  -5   8   1       19.49        6.35      9.79 o
  -4   8   1        0.92        8.75      7.57 o
  -3   8   1       30.53       29.26      3.87 o
  -2   8   1       10.66        7.84      7.78 o
  -1   8   1       56.03       61.12      4.11 o
   0   8   1        7.25        7.47      3.28 o
   1   8   1       36.92       38.96      3.72 o
   2   8   1        2.81       -7.27      7.27 o
   3   8   1        4.49       -8.28      8.28 o
   4   8   1        5.51        1.30      6.46 o
   5   8   1        1.12       -4.02      6.57 o
   6   8   1       10.58        8.07      6.59 o
 -14   0   2        1.49        5.25      3.91 o
 -13   0   2        2.81        2.85      3.91 o
 -12   0   2        2.37       -1.66      4.37 o
 -11   0   2        7.40        7.02      4.13 o
 -10   0   2        0.65       -1.36      4.37 o
  -9   0   2       19.33       20.33      1.71 o
  -8   0   2        1.59        2.22      2.72 o
  -7   0   2       53.12       66.22      3.19 o
  -6   0   2      253.27      268.35      9.23 o
  -5   0   2     1929.53     1979.39     21.61 o
  -4   0   2     4456.72     4087.99     27.54 o
  -3   0   2     6277.92     5515.96     27.93 o
  -2   0   2      376.66      356.95      6.61 o
  -1   0   2      355.14      318.03      5.36 o
   0   0   2     1535.24     1375.80     10.61 o
   1   0   2     1207.79     1103.40     10.51 o
   2   0   2     1085.38     1042.05     12.13 o
   3   0   2      145.88      145.34      5.53 o
   4   0   2      347.17      355.48      9.63 o
   5   0   2      358.85      391.16     11.11 o
   6   0   2        8.23       10.20      1.16 o
   7   0   2      856.33      837.19     18.46 o
   8   0   2       25.54       27.74      1.75 o
   9   0   2        1.38        3.49      3.43 o
  10   0   2        0.88        2.04      1.33 o
  11   0   2        2.01        1.56      3.92 o
  12   0   2        2.09        5.16      4.75 o
  13   0   2        0.67        1.24      3.31 o
 -14   1   2        6.73        0.60      5.75 o
 -13   1   2        3.48        9.57      5.41 o
 -12   1   2        1.28        5.25      4.40 o
 -11   1   2        5.18        3.75      4.56 o
 -10   1   2       22.36       18.10      1.86 o
  -9   1   2       26.17       25.81      2.05 o
  -8   1   2        3.14        3.31      1.43 o
  -7   1   2       55.98       63.39      3.34 o
  -6   1   2      164.49      186.53      7.95 o
  -5   1   2      846.13      921.13     15.50 o
  -4   1   2       43.26       40.35      2.10 o
  -3   1   2      495.47      479.57      8.91 o
  -2   1   2       68.93       77.05      2.79 o
  -1   1   2      911.67      883.43     10.05 o
   0   1   2      152.91      159.67      4.64 o
   1   1   2       23.46       25.79      1.20 o
   2   1   2      200.98      188.81      5.86 o
   3   1   2       22.46       19.03      1.22 o
   4   1   2      119.54      121.97      6.04 o
   5   1   2       44.75       44.25      2.38 o
   6   1   2        7.10        6.74      1.21 o
   7   1   2      258.60      267.09     10.88 o
   8   1   2      164.68      148.17      6.25 o
   9   1   2       19.98       19.56      1.78 o
  10   1   2        9.49        9.88      1.60 o
  11   1   2        5.66        7.09      1.81 o
  12   1   2       12.93       14.24      2.10 o
  13   1   2       20.37       23.62      2.43 o
 -14   2   2        2.54       -0.62      4.99 o
 -13   2   2        1.64        3.18      4.88 o
 -12   2   2        0.26       -0.60      4.39 o
 -11   2   2        0.37        2.24      4.48 o
 -10   2   2        6.16        6.15      5.03 o
  -9   2   2        6.69        6.98      1.76 o
  -8   2   2        5.15        5.89      1.65 o
  -7   2   2       24.50       27.52      1.78 o
  -6   2   2      128.01      116.93      5.00 o
  -5   2   2      207.99      212.47      8.28 o
  -4   2   2      131.56      135.80      6.24 o
  -3   2   2      487.30      507.16     10.38 o
  -2   2   2      210.58      247.15      7.01 o
  -1   2   2     1794.49     1882.81     17.47 o
   0   2   2     1118.16     1226.46     14.23 o
   1   2   2       27.46       26.08      1.20 o
   2   2   2       26.46       27.46      1.41 o
   3   2   2       56.56       51.60      2.38 o
   4   2   2       54.06       58.25      2.67 o
   5   2   2       65.06       64.41      3.08 o
   6   2   2       33.90       36.20      1.95 o
   7   2   2       20.64       24.29      1.75 o
   8   2   2       94.28       96.40      5.26 o
   9   2   2        4.52        5.80      4.27 o
  10   2   2        6.80        1.06      5.27 o
  11   2   2        6.08        4.10      4.57 o
  12   2   2        1.07        2.53      4.82 o
  13   2   2        4.22        7.96      4.62 o
 -13   3   2       10.18       13.66      2.36 o
 -12   3   2        0.53        0.00      5.26 o
 -11   3   2        2.70        1.78      4.50 o
 -10   3   2        3.65       -4.92      5.27 o
  -9   3   2        3.27        0.85      1.76 o
  -8   3   2       28.62       30.36      2.17 o
  -7   3   2       56.31       55.09      2.54 o
  -6   3   2      133.70      142.35      5.81 o
  -5   3   2        6.17        4.80      1.38 o
  -4   3   2      117.64      105.29      4.29 o
  -3   3   2        7.20        7.79      1.16 o
  -2   3   2      591.79      631.48     12.13 o
  -1   3   2      494.10      516.31     10.59 o
   0   3   2       89.37       93.41      3.48 o
   1   3   2       28.51       25.30      1.25 o
   2   3   2      445.65      454.08     10.96 o
   3   3   2       33.28       34.36      1.63 o
   4   3   2       64.38       69.24      3.88 o
   5   3   2       46.07       45.75      2.16 o
   6   3   2       83.90       88.40      4.10 o
   7   3   2        6.69        5.27      4.23 o
   8   3   2       54.52       48.85      2.36 o
   9   3   2       43.01       37.81      2.47 o
  10   3   2       27.44       26.70      2.57 o
  11   3   2        0.11       -4.42      4.58 o
  12   3   2       21.47       26.43      3.10 o
  13   3   2        0.60       -7.32      7.32 o
 -13   4   2        0.80       -6.23      6.23 o
 -12   4   2        0.75        1.49      4.94 o
 -11   4   2        2.57        5.49      5.40 o
 -10   4   2        5.61        6.21      5.62 o
  -9   4   2        1.44        1.69      5.60 o
  -8   4   2       35.74       36.92      2.37 o
  -7   4   2        8.39        7.66      4.93 o
  -6   4   2       43.86       42.16      2.41 o
  -5   4   2       12.72       13.33      1.70 o
  -4   4   2        9.21       10.50      1.54 o
  -3   4   2       12.35       11.01      1.41 o
  -2   4   2      154.18      177.50      7.63 o
  -1   4   2      304.36      315.66      9.77 o
   0   4   2       10.06       10.38      1.11 o
   1   4   2       61.27       56.91      2.77 o
   2   4   2        2.38       -1.48      3.41 o
   3   4   2       33.08       33.90      1.77 o
   4   4   2        8.25        5.64      3.92 o
   5   4   2        6.94        2.31      3.99 o
   6   4   2       53.58       50.73      2.38 o
   7   4   2       13.20       14.18      1.75 o
   8   4   2       11.63       12.18      1.78 o
   9   4   2        3.40        0.00      5.64 o
  10   4   2        3.04        0.00      4.80 o
  11   4   2        2.22        8.45      4.56 o
  12   4   2        1.33        2.07      2.31 o
 -12   5   2        0.45        7.15      6.31 o
 -11   5   2        2.71        3.54      2.70 o
 -10   5   2        1.33        3.65      6.14 o
  -9   5   2       13.59        8.61      6.72 o
  -8   5   2        1.05       -6.24      6.36 o
  -7   5   2        5.14       -1.74      5.58 o
  -6   5   2        0.45        2.60      4.91 o
  -5   5   2        5.65        6.42      5.16 o
  -4   5   2       24.15       25.32      2.18 o
  -3   5   2       10.71        6.99      4.85 o
  -2   5   2      141.11      145.73      5.95 o
  -1   5   2       28.74       30.78      1.93 o
   0   5   2      207.22      202.61      9.36 o
   1   5   2      170.86      169.74      6.40 o
   2   5   2       19.89       21.20      1.99 o
   3   5   2       10.51       10.91      1.70 o
   4   5   2       48.37       47.61      2.51 o
   5   5   2       60.57       59.22      3.21 o
   6   5   2        3.52        6.13      4.34 o
   7   5   2        2.53        6.37      4.51 o
   8   5   2       10.88       12.46      2.32 o
   9   5   2        4.88       -0.60      5.50 o
  10   5   2       17.05       18.95      2.65 o
  11   5   2        0.04       -1.41      4.48 o
 -11   6   2        0.74        1.95      5.41 o
 -10   6   2        0.03        5.98      4.16 o
  -9   6   2        2.33        2.65      4.09 o
  -8   6   2       10.57       11.04      2.58 o
  -7   6   2       23.82       21.13      3.04 o
  -6   6   2       11.64        1.86      6.01 o
  -5   6   2       36.14       39.44      2.85 o
  -4   6   2       37.29       33.41      2.60 o
  -3   6   2       32.52       31.22      2.29 o
  -2   6   2       45.14       44.47      2.70 o
  -1   6   2      223.41      236.11     11.23 o
   0   6   2      121.53      121.88      6.78 o
   1   6   2       18.94       19.48      2.12 o
   2   6   2       16.01       15.23      2.17 o
   3   6   2       58.77       53.78      2.82 o
   4   6   2        1.06        3.92      5.35 o
   5   6   2       31.44       30.65      2.59 o
   6   6   2        9.25        4.95      6.67 o
   7   6   2        6.35        6.35      5.96 o
   8   6   2       11.11        8.74      2.60 o
   9   6   2        1.21       -4.95      5.71 o
  10   6   2        0.40        9.75      6.13 o
  -9   7   2        0.79        2.97      2.20 o
  -8   7   2        0.38       -0.58      5.06 o
  -7   7   2        0.52       -6.84      6.84 o
  -6   7   2        3.14       -1.88      5.21 o
  -5   7   2        1.70       -4.39      5.65 o
  -4   7   2        0.00        3.11      5.22 o
  -3   7   2        0.87        3.30      2.15 o
  -2   7   2        2.31       10.22      5.57 o
  -1   7   2       18.64       21.92      2.70 o
   0   7   2       14.59       15.50      2.51 o
   1   7   2       14.65        5.66      6.62 o
   2   7   2        3.58       -0.64      6.49 o
   3   7   2        3.60        8.57      5.63 o
   4   7   2       12.58       11.27      6.67 o
   5   7   2       16.22       -0.68      6.60 o
   6   7   2        3.79        6.84      4.05 o
   7   7   2        1.63        8.22      5.31 o
   8   7   2        8.43       10.41      2.67 o
  -6   8   2       11.32        8.12      7.85 o
  -5   8   2       18.03       18.07      2.98 o
  -4   8   2       27.81       31.36      3.31 o
  -3   8   2       22.57       28.40      3.42 o
  -2   8   2       14.24        0.77      8.29 o
  -1   8   2        7.88        6.54      3.33 o
   0   8   2        7.32        6.46      8.91 o
   1   8   2        1.63        0.17      5.26 o
   2   8   2        0.10       -7.09      7.09 o
   3   8   2        2.59       -5.95      8.54 o
   4   8   2        4.99        6.49      5.44 o
   5   8   2        1.71       -6.55      6.55 o
 -14   0   3        5.20        7.67      5.04 o
 -13   0   3        1.77        2.08      1.81 o
 -12   0   3        1.53       -0.56      4.71 o
 -11   0   3       14.22        9.21      1.84 o
 -10   0   3       21.85       16.49      1.64 o
  -9   0   3       27.58       32.29      1.99 o
  -8   0   3      104.59      111.27      5.44 o
  -7   0   3      444.50      452.89     13.01 o
  -6   0   3      284.60      282.25      9.60 o
  -5   0   3      571.28      570.09     12.27 o
  -4   0   3      611.99      577.00     11.12 o
  -3   0   3       36.79       35.06      1.82 o
  -2   0   3        1.78        2.89      0.88 o
  -1   0   3     1920.51     1829.92     15.39 o
   0   0   3     1407.06     1373.72     13.23 o
   1   0   3        6.57        5.74      0.89 o
   2   0   3      272.08      268.49      7.08 o
   3   0   3        5.26        2.19      2.43 o
   4   0   3       12.50       16.71      1.20 o
   5   0   3       24.27       18.02      1.38 o
   6   0   3        1.88       -0.66      3.10 o
   7   0   3      379.99      397.11     13.12 o
   8   0   3      163.27      172.46      7.03 o
   9   0   3        1.77       -0.91      3.96 o
  10   0   3        0.33        6.45      3.68 o
  11   0   3        0.00        2.70      3.94 o
  12   0   3       32.69       36.69      2.77 o
  13   0   3        6.82        6.83      6.30 o
 -14   1   3        0.84       -0.62      5.01 o
 -13   1   3        1.49        2.45      4.66 o
 -12   1   3        0.96       -3.58      4.62 o
 -11   1   3        3.38        7.64      4.70 o
 -10   1   3        5.14        4.93      4.78 o
  -9   1   3        6.27        6.16      4.08 o
  -8   1   3       46.33       49.63      2.27 o
  -7   1   3       40.70       43.38      2.05 o
  -6   1   3       91.32       96.23      4.25 o
  -5   1   3      129.92      129.28      4.58 o
  -4   1   3      163.55      169.54      6.51 o
  -3   1   3       43.26       35.95      1.52 o
  -2   1   3     2007.27     1954.14     17.69 o
  -1   1   3      456.16      464.20      8.62 o
   0   1   3      726.28      705.37     10.44 o
   1   1   3      411.34      403.32      8.46 o
   2   1   3     1175.64     1252.91     15.58 o
   3   1   3       75.05       84.68      3.46 o
   4   1   3      153.21      169.18      7.40 o
   5   1   3      131.83      142.16      5.00 o
   6   1   3      148.64      142.22      5.39 o
   7   1   3      399.17      393.31     13.62 o
   8   1   3       50.80       52.29      2.94 o
   9   1   3       11.01        6.33      4.48 o
  10   1   3        0.08        2.90      4.10 o
  11   1   3        0.44       -1.54      4.26 o
  12   1   3        2.73       -3.20      4.53 o
  13   1   3        1.01       -5.43      5.43 o
 -14   2   3        7.92       12.72      2.16 o
 -13   2   3        4.04        7.17      5.49 o
 -12   2   3        1.23        4.94      4.10 o
 -11   2   3        2.03        3.98      5.42 o
 -10   2   3       19.85       20.98      1.95 o
  -9   2   3      107.03      104.10      4.98 o
  -8   2   3       17.63       15.74      1.87 o
  -7   2   3      147.20      159.56      6.29 o
  -6   2   3      278.68      282.39     10.17 o
  -5   2   3      117.24      113.68      4.59 o
  -4   2   3      115.60      101.36      3.98 o
  -3   2   3       52.28       52.13      2.34 o
  -2   2   3      426.94      461.04      9.75 o
  -1   2   3      202.49      245.93      7.26 o
   0   2   3       73.03       67.78      3.09 o
   1   2   3       38.24       38.83      1.89 o
   2   2   3      121.75      115.76      5.78 o
   3   2   3       87.01       86.63      3.79 o
   4   2   3       11.36       13.14      1.30 o
   5   2   3      100.16      101.58      4.60 o
   6   2   3       22.14       23.10      1.69 o
   7   2   3       16.89       17.65      1.73 o
   8   2   3       81.71       93.44      4.57 o
   9   2   3        7.89        7.05      1.75 o
  10   2   3        7.00       -4.47      5.06 o
  11   2   3        7.72        8.47      4.53 o
  12   2   3        0.53       -3.55      5.81 o
  13   2   3        2.97       -5.88      6.88 o
 -13   3   3        1.37        7.05      4.40 o
 -12   3   3        7.06        2.61      6.12 o
 -11   3   3        9.97        7.17      5.27 o
 -10   3   3       12.63       12.48      2.04 o
  -9   3   3        1.01       -4.64      4.64 o
  -8   3   3        1.78       -0.93      4.17 o
  -7   3   3       11.42        9.09      4.81 o
  -6   3   3       74.71       82.89      4.56 o
  -5   3   3        4.40        4.49      3.26 o
  -4   3   3       20.90       16.32      1.45 o
  -3   3   3       15.38       14.66      1.15 o
  -2   3   3      384.22      368.69      9.93 o
  -1   3   3     1679.06     1698.56     19.86 o
   0   3   3      113.51      134.58      6.18 o
   1   3   3      596.03      649.86     13.26 o
   2   3   3        0.33       -0.52      2.51 o
   3   3   3       51.89       49.68      2.40 o
   4   3   3       30.14       28.46      1.76 o
   5   3   3       12.68        5.69      3.96 o
   6   3   3       10.81        8.43      1.59 o
   7   3   3      158.35      157.56      6.71 o
   8   3   3       51.13       51.94      2.76 o
   9   3   3       35.71       36.02      2.55 o
  10   3   3       17.34       10.88      6.93 o
  11   3   3        9.65        8.02      6.74 o
  12   3   3        6.00        5.12      2.60 o
 -13   4   3        3.30       -1.50      5.40 o
 -12   4   3        1.12       -6.39      6.39 o
 -11   4   3       11.04        6.10      6.54 o
 -10   4   3        2.41       -6.65      6.65 o
  -9   4   3        6.22        7.81      4.39 o
  -8   4   3        8.94        6.82      5.18 o
  -7   4   3      194.47      192.56      7.94 o
  -6   4   3      209.92      216.56     10.52 o
  -5   4   3       22.66       19.79      1.92 o
  -4   4   3        3.95        4.48      4.06 o
  -3   4   3        2.59       -2.11      3.53 o
  -2   4   3       85.26       90.73      4.26 o
  -1   4   3      205.36      203.25      8.27 o
   0   4   3       21.99       19.60      1.52 o
   1   4   3        4.23        4.93      1.15 o
   2   4   3       23.02       26.02      1.66 o
   3   4   3       72.70       62.99      2.95 o
   4   4   3       19.61       20.67      1.74 o
   5   4   3       30.76       29.08      2.03 o
   6   4   3        0.64       -4.51      4.51 o
   7   4   3        1.34       -4.74      4.74 o
   8   4   3       17.33       10.11      5.70 o
   9   4   3        1.48       -2.34      5.23 o
  10   4   3        3.96       -5.44      5.44 o
  11   4   3        2.27        0.51      7.38 o
  12   4   3        0.91        9.42      5.77 o
 -12   5   3        0.06        4.80      5.19 o
 -11   5   3        0.21       -7.39      7.39 o
 -10   5   3        1.78        3.63      6.11 o
  -9   5   3        0.20        1.99      5.49 o
  -8   5   3        9.39        3.78      6.71 o
  -7   5   3        4.60       -1.17      5.86 o
  -6   5   3       32.09       30.79      2.58 o
  -5   5   3       37.40       37.34      2.52 o
  -4   5   3       69.75       70.92      3.57 o
  -3   5   3        2.93        1.56      4.32 o
  -2   5   3      222.97      233.97     10.99 o
  -1   5   3      483.57      487.52     14.21 o
   0   5   3       93.06       88.92      4.75 o
   1   5   3       32.44       35.08      2.07 o
   2   5   3       32.23       27.89      2.02 o
   3   5   3       15.78       14.80      1.93 o
   4   5   3        3.71        0.95      4.79 o
   5   5   3       37.27       35.71      2.36 o
   6   5   3        2.17        0.54      4.23 o
   7   5   3       23.13       20.10      2.37 o
   8   5   3        2.54        4.23      5.57 o
   9   5   3       35.53       34.24      3.06 o
  10   5   3        2.21       -1.39      5.82 o
  11   5   3        2.54        2.24      5.01 o
 -11   6   3        4.61       -3.51      5.75 o
 -10   6   3        1.64       -1.40      5.04 o
  -9   6   3       18.60       19.19      2.37 o
  -8   6   3        0.07        1.37      6.36 o
  -7   6   3        7.76        8.69      6.78 o
  -6   6   3       52.46       49.23      3.22 o
  -5   6   3       10.19       11.49      2.30 o
  -4   6   3       18.88       19.08      2.21 o
  -3   6   3       30.52        9.76      5.97 o
  -2   6   3       41.66       40.94      2.66 o
  -1   6   3       22.86       12.47      6.37 o
   0   6   3       14.28        9.24      5.48 o
   1   6   3       70.92       71.69      3.55 o
   2   6   3       38.31       44.12      2.68 o
   3   6   3        4.60        5.69      4.96 o
   4   6   3       12.02       12.90      2.23 o
   5   6   3        5.69       -0.62      6.26 o
   6   6   3        3.18       -3.93      5.57 o
   7   6   3        0.64        8.75      4.71 o
   8   6   3       13.79        2.22      7.38 o
   9   6   3        1.68        8.81      6.23 o
  -9   7   3        8.20       -1.23      6.51 o
  -8   7   3        3.33       -6.16      6.16 o
  -7   7   3        3.20        5.06      4.97 o
  -6   7   3        9.62        8.91      2.62 o
  -5   7   3        0.53       -1.11      4.88 o
  -4   7   3        3.52       -1.62      5.96 o
  -3   7   3        8.92        0.00      6.40 o
  -2   7   3       24.54       25.83      2.77 o
  -1   7   3        5.36        8.50      2.59 o
   0   7   3        3.80        8.35      5.26 o
   1   7   3       21.10       18.57      3.08 o
   2   7   3        6.42       -2.08      7.71 o
   3   7   3        2.31        0.00      5.82 o
   4   7   3        2.74        3.65      5.88 o
   5   7   3        1.10        1.48      6.60 o
   6   7   3        1.92       -7.58      7.58 o
   7   7   3       14.14       15.09      2.79 o
   8   7   3        1.53       -3.06      6.01 o
  -6   8   3       17.45       -3.45      8.13 o
  -5   8   3        6.09        8.40      6.74 o
  -4   8   3       18.46       17.17      2.70 o
  -3   8   3        0.58       -7.23      7.23 o
  -2   8   3        0.14       -3.10      7.19 o
  -1   8   3        3.95       11.68      3.24 o
   0   8   3        1.34       -6.61      7.74 o
   1   8   3       15.24       19.43      3.57 o
   2   8   3       17.84       11.87      9.13 o
   3   8   3        5.50        5.56      7.06 o
   4   8   3        1.52       -0.78      6.01 o
   5   8   3        5.19        4.04      7.09 o
 -14   0   4        0.00       -4.22      4.63 o
 -13   0   4        0.00       -4.85      4.85 o
 -12   0   4        8.65        4.55      4.25 o
 -11   0   4        0.48        3.12      3.60 o
 -10   0   4       12.18        6.12      4.63 o
  -9   0   4       81.00       89.87      5.02 o
  -8   0   4        1.56        0.00      3.68 o
  -7   0   4      370.75      370.60     11.99 o
  -6   0   4       54.77       52.13      2.92 o
  -5   0   4       90.51       98.99      3.93 o
  -4   0   4        6.94        2.89      2.54 o
  -3   0   4       88.29       88.26      3.14 o
  -2   0   4        0.58        2.35      2.15 o
  -1   0   4       41.12       39.25      2.05 o
   0   0   4       86.75       93.29      4.44 o
   1   0   4      240.28      232.09      6.87 o
   2   0   4     2710.25     2599.80     23.26 o
   3   0   4     1350.20     1407.41     18.81 o
   4   0   4       68.33       61.99      3.45 o
   5   0   4       10.36       12.23      1.28 o
   6   0   4        0.00        3.44      2.88 o
   7   0   4      163.39      148.09      6.23 o
   8   0   4      105.68       98.17      5.56 o
   9   0   4        0.02        2.37      3.64 o
  10   0   4        0.58        0.65      1.42 o
  11   0   4        1.64       -4.47      4.67 o
  12   0   4        1.28        8.11      4.97 o
  13   0   4        0.68        4.79      6.19 o
 -14   1   4        7.61        5.41      2.17 o
 -13   1   4        2.18        2.50      4.76 o
 -12   1   4        2.29        5.45      4.57 o
 -11   1   4       11.22        4.43      4.95 o
 -10   1   4        4.12        2.00      4.19 o
  -9   1   4       61.78       71.17      3.48 o
  -8   1   4       14.59       17.19      1.70 o
  -7   1   4      324.64      330.65     11.93 o
  -6   1   4       42.88       41.17      2.03 o
  -5   1   4      233.66      223.07      8.30 o
  -4   1   4       30.88       34.29      2.07 o
  -3   1   4      398.01      396.19      9.15 o
  -2   1   4       62.74       62.57      2.96 o
  -1   1   4       43.18       40.34      1.80 o
   0   1   4       32.59       29.19      1.69 o
   1   1   4      884.97      913.29     13.76 o
   2   1   4       83.56       99.35      3.70 o
   3   1   4      246.55      286.28      8.84 o
   4   1   4       80.57       83.10      4.07 o
   5   1   4       36.15       36.85      1.75 o
   6   1   4        1.31        0.00      2.94 o
   7   1   4       34.87       33.20      1.95 o
   8   1   4       85.03       82.56      3.21 o
   9   1   4        6.17        3.73      3.84 o
  10   1   4        4.75       -4.85      4.85 o
  11   1   4        1.49        2.57      1.60 o
  12   1   4        2.82       -2.40      4.71 o
  13   1   4        1.12       -5.52      5.52 o
 -14   2   4        1.97        0.54      2.27 o
 -13   2   4        2.23        2.00      4.17 o
 -12   2   4        0.11       -1.88      4.73 o
 -11   2   4        5.82        3.46      5.99 o
 -10   2   4       29.22       31.88      2.37 o
  -9   2   4       24.16       23.62      1.95 o
  -8   2   4       25.54       24.86      2.05 o
  -7   2   4       85.92       87.96      4.10 o
  -6   2   4      196.22      184.82      6.22 o
  -5   2   4       94.59       85.75      4.24 o
  -4   2   4       33.86       36.31      1.73 o
  -3   2   4       80.73       74.31      3.33 o
  -2   2   4      461.43      485.79     10.96 o
  -1   2   4      424.78      476.00     10.49 o
   0   2   4      205.38      193.98      7.02 o
   1   2   4      159.55      144.37      6.56 o
   2   2   4       31.75       36.31      2.00 o
   3   2   4       84.19       85.68      4.10 o
   4   2   4      123.33      126.50      5.13 o
   5   2   4       12.38       10.21      1.35 o
   6   2   4       16.14       15.55      1.67 o
   7   2   4       99.20       94.93      5.39 o
   8   2   4       26.44       24.81      2.13 o
   9   2   4       19.11       17.48      2.07 o
  10   2   4       13.09        8.11      5.56 o
  11   2   4        4.28        2.69      2.15 o
  12   2   4        0.77        5.65      5.28 o
 -13   3   4        0.50        1.30      5.58 o
 -12   3   4        7.31        3.26      5.50 o
 -11   3   4        3.19        3.62      4.66 o
 -10   3   4        5.13        6.58      5.20 o
  -9   3   4       17.55       17.18      1.95 o
  -8   3   4        7.07        1.39      4.17 o
  -7   3   4      258.09      253.79     11.56 o
  -6   3   4      276.48      264.19     10.89 o
  -5   3   4      128.64      132.23      5.31 o
  -4   3   4      125.90      120.27      4.79 o
  -3   3   4       41.62       35.98      2.03 o
  -2   3   4      296.94      293.72      9.03 o
  -1   3   4       55.12       58.59      2.71 o
   0   3   4      154.26      151.50      6.76 o
   1   3   4       20.06       25.77      1.50 o
   2   3   4       10.52        9.87      1.30 o
   3   3   4       79.68       84.50      4.56 o
   4   3   4       71.44       63.43      3.08 o
   5   3   4       32.36       28.81      1.93 o
   6   3   4       75.12       72.80      3.65 o
   7   3   4       68.17       64.77      3.56 o
   8   3   4       26.63       28.28      2.21 o
   9   3   4       31.40       35.94      2.67 o
  10   3   4        0.74        1.29      4.86 o
  11   3   4        5.63        3.89      6.82 o
  12   3   4        1.54        2.02      2.55 o
 -13   4   4        5.26        5.96      6.14 o
 -12   4   4        9.97       11.73      2.70 o
 -11   4   4        2.25       -6.44      6.44 o
 -10   4   4        1.53       -2.44      5.24 o
  -9   4   4        3.17        5.01      5.37 o
  -8   4   4        8.82        7.91      5.85 o
  -7   4   4       15.67       14.46      2.02 o
  -6   4   4       94.85       92.86      4.57 o
  -5   4   4       12.56       13.27      1.83 o
  -4   4   4        6.07        7.31      1.49 o
  -3   4   4       48.66       48.99      2.32 o
  -2   4   4       22.07       23.24      1.68 o
  -1   4   4      118.97      113.77      4.80 o
   0   4   4       14.73       16.68      1.44 o
   1   4   4       31.75       32.26      1.78 o
   2   4   4      167.64      167.86      6.19 o
   3   4   4       10.56        6.07      4.33 o
   4   4   4        3.72        0.82      4.08 o
   5   4   4       25.42       25.48      2.02 o
   6   4   4       72.89       76.95      3.88 o
   7   4   4       30.32       27.61      2.32 o
   8   4   4        0.32       -2.32      5.00 o
   9   4   4        8.68        8.20      5.83 o
  10   4   4        9.42        1.44      6.91 o
  11   4   4        0.32        2.30      6.08 o
 -12   5   4        1.23        3.99      5.82 o
 -11   5   4        2.64        3.87      6.81 o
 -10   5   4        1.95        6.47      5.97 o
  -9   5   4        5.67        5.95      6.37 o
  -8   5   4       14.46       12.56      2.38 o
  -7   5   4      111.01      119.81      7.40 o
  -6   5   4      148.41      140.53      7.28 o
  -5   5   4       24.78       25.57      2.25 o
  -4   5   4        9.22        9.09      5.03 o
  -3   5   4       61.53       57.42      2.89 o
  -2   5   4       20.80       22.08      1.93 o
  -1   5   4       12.30       13.13      1.78 o
   0   5   4       44.93       44.74      2.22 o
   1   5   4       21.68       20.21      1.91 o
   2   5   4        3.76        6.09      3.89 o
   3   5   4        0.12       -3.74      4.53 o
   4   5   4       30.13       28.13      2.24 o
   5   5   4       20.68       18.55      2.28 o
   6   5   4       39.79       39.57      2.73 o
   7   5   4       34.86       40.89      2.92 o
   8   5   4       33.78       32.53      3.01 o
   9   5   4        0.63       -3.63      7.15 o
  10   5   4        3.45        9.68      6.09 o
 -10   6   4        3.37        1.46      6.26 o
  -9   6   4       27.31       26.30      3.19 o
  -8   6   4        6.41        7.68      5.89 o
  -7   6   4        9.47       12.12      2.56 o
  -6   6   4       27.69       34.37      2.98 o
  -5   6   4       33.74       33.50      2.61 o
  -4   6   4       21.92       21.56      2.31 o
  -3   6   4        2.34       -2.87      4.83 o
  -2   6   4        5.83        2.48      4.36 o
  -1   6   4        2.88        3.97      5.21 o
   0   6   4       36.43       34.28      2.56 o
   1   6   4       26.51       26.04      2.46 o
   2   6   4        1.12       -5.91      5.91 o
   3   6   4       16.26       19.81      2.33 o
   4   6   4        2.83        0.00      5.80 o
   5   6   4       13.44       11.28      2.79 o
   6   6   4        7.58        3.52      6.64 o
   7   6   4        5.03        0.72      6.38 o
   8   6   4        3.78       -6.49      6.49 o
   9   6   4        2.25       -0.77      6.51 o
  -9   7   4        1.56       -6.11      6.11 o
  -8   7   4        6.03        5.83      5.61 o
  -7   7   4       21.83       22.60      2.84 o
  -6   7   4        4.49       -4.54      6.51 o
  -5   7   4        9.62        9.27      5.97 o
  -4   7   4       12.48        7.83      6.33 o
  -3   7   4       11.69       10.19      5.60 o
  -2   7   4        0.26        3.58      5.47 o
  -1   7   4       15.92       20.40      2.80 o
   0   7   4       31.08       27.61      3.16 o
   1   7   4        6.92        1.41      6.07 o
   2   7   4        4.19       -2.93      7.25 o
   3   7   4        5.27        9.87      7.00 o
   4   7   4        1.52        5.50      6.43 o
   5   7   4        2.56        8.07      5.82 o
   6   7   4        4.20       -0.73      6.17 o
   7   7   4        4.08       -0.76      6.16 o
  -6   8   4        1.60       -4.09      7.09 o
  -5   8   4        6.39        5.77      6.37 o
  -4   8   4        0.37       -4.15      6.48 o
  -3   8   4        1.00       -5.29      5.29 o
  -2   8   4        2.63        4.75      6.13 o
  -1   8   4        0.44        0.85      7.79 o
   0   8   4        3.07       -6.77      8.21 o
   1   8   4        3.80        4.28      7.80 o
   2   8   4       10.24        4.92      8.77 o
   3   8   4       12.54       17.49      9.68 o
   4   8   4        4.39       11.27      8.00 o
 -14   0   5        3.43       -1.22      5.12 o
 -13   0   5       10.29       11.18      2.14 o
 -12   0   5       24.90       22.56      2.47 o
 -11   0   5        8.41        6.86      4.51 o
 -10   0   5       58.39       54.56      2.68 o
  -9   0   5        0.22        1.74      3.46 o
  -8   0   5       16.24       13.95      1.58 o
  -7   0   5      144.11      146.23      5.83 o
  -6   0   5       49.73       55.08      2.23 o
  -5   0   5       34.89       34.60      1.56 o
  -4   0   5      187.17      187.57      7.09 o
  -3   0   5       15.22       11.81      1.02 o
  -2   0   5       21.21       19.64      1.19 o
  -1   0   5       86.83       91.24      3.73 o
   0   0   5      485.34      516.56     10.99 o
   1   0   5       20.19       21.61      1.22 o
   2   0   5      165.26      168.91      6.95 o
   3   0   5       75.55       81.99      3.67 o
   4   0   5      122.59      116.30      4.76 o
   5   0   5        6.19        5.97      1.21 o
   6   0   5       10.04       12.84      1.44 o
   7   0   5        0.75        5.33      3.05 o
   8   0   5       61.07       56.61      2.94 o
   9   0   5       40.98       45.26      2.59 o
  10   0   5       18.83       16.18      2.10 o
  11   0   5       10.72        5.22      4.60 o
  12   0   5        0.03        2.95      5.62 o
 -14   1   5        1.36        7.22      4.77 o
 -13   1   5        0.13        0.00      5.21 o
 -12   1   5       14.93       14.73      2.42 o
 -11   1   5       14.39       10.61      2.00 o
 -10   1   5       12.13       11.56      1.85 o
  -9   1   5        3.90        1.37      4.09 o
  -8   1   5       37.50       38.23      2.19 o
  -7   1   5       92.52      108.95      5.08 o
  -6   1   5       97.46       92.20      4.52 o
  -5   1   5      173.08      171.10      7.68 o
  -4   1   5        9.37        9.75      1.11 o
  -3   1   5      173.35      169.41      6.73 o
  -2   1   5      184.52      192.06      7.16 o
  -1   1   5      296.88      328.47      8.94 o
   0   1   5       75.38       79.83      3.64 o
   1   1   5      552.20      575.75     12.16 o
   2   1   5      911.70      947.22     16.25 o
   3   1   5      220.12      246.00      9.01 o
   4   1   5       24.29       23.22      1.52 o
   5   1   5       19.13       16.33      1.54 o
   6   1   5       41.89       38.46      1.91 o
   7   1   5       39.54       36.68      2.09 o
   8   1   5       14.82       15.68      1.73 o
   9   1   5        8.53        0.95      4.71 o
  10   1   5        1.09       -4.00      4.19 o
  11   1   5        1.29        0.52      3.87 o
  12   1   5        0.38       -4.95      4.95 o
 -14   2   5        7.66       10.26      2.19 o
 -13   2   5        5.22        8.17      5.01 o
 -12   2   5        2.25       -0.64      4.08 o
 -11   2   5       18.23       21.65      2.40 o
 -10   2   5        5.11        5.85      4.48 o
  -9   2   5        0.27       -0.95      3.23 o
  -8   2   5      116.59      120.50      6.03 o
  -7   2   5       93.53       89.48      4.37 o
  -6   2   5      177.11      169.38      8.35 o
  -5   2   5       13.07       10.32      1.38 o
  -4   2   5       44.84       46.50      2.25 o
  -3   2   5      373.74      377.97     10.30 o
  -2   2   5       41.10       36.11      1.83 o
  -1   2   5        3.30        4.52      3.01 o
   0   2   5      162.26      153.24      7.15 o
   1   2   5        4.05       -1.61      3.00 o
   2   2   5      109.47      111.95      4.64 o
   3   2   5       72.34       71.44      4.07 o
   4   2   5        5.30        4.26      3.69 o
   5   2   5        5.32        4.98      1.45 o
   6   2   5        2.38       -0.86      4.16 o
   7   2   5       61.90       60.43      3.45 o
   8   2   5       16.33       16.02      2.05 o
   9   2   5        8.07        1.68      5.20 o
  10   2   5        2.36       -5.91      5.91 o
  11   2   5        3.67        0.00      5.36 o
  12   2   5        0.98       -0.71      3.84 o
 -13   3   5        2.63        6.52      5.69 o
 -12   3   5        1.92        0.66      5.88 o
 -11   3   5        1.51        4.23      5.18 o
 -10   3   5        0.71        0.55      4.71 o
  -9   3   5        0.68        1.51      4.35 o
  -8   3   5       10.36       10.53      1.81 o
  -7   3   5        2.20        6.47      3.74 o
  -6   3   5       98.13       98.89      5.17 o
  -5   3   5      137.25      138.52      5.67 o
  -4   3   5       37.09       41.46      2.31 o
  -3   3   5       44.08       43.93      1.86 o
  -2   3   5      346.61      371.99     11.19 o
  -1   3   5      135.90      154.49      7.29 o
   0   3   5       13.72       10.89      1.22 o
   1   3   5       86.04       78.81      4.12 o
   2   3   5      155.25      174.44      8.38 o
   3   3   5      171.11      176.05      8.68 o
   4   3   5      139.36      146.25      6.23 o
   5   3   5       65.86       65.43      2.96 o
   6   3   5      304.26      286.06     13.52 o
   7   3   5       45.72       47.69      2.62 o
   8   3   5        6.55        8.04      5.68 o
   9   3   5        8.73       10.75      5.76 o
  10   3   5        0.15        6.90      4.97 o
  11   3   5        0.19        3.86      6.51 o
 -13   4   5        0.25       -0.74      5.35 o
 -12   4   5        4.03        3.09      4.12 o
 -11   4   5       13.00        4.65      6.13 o
 -10   4   5        4.10        4.85      5.00 o
  -9   4   5       25.56       23.13      2.40 o
  -8   4   5        3.50        4.65      1.75 o
  -7   4   5       84.95       82.51      4.06 o
  -6   4   5      140.08      135.25      6.26 o
  -5   4   5        6.80        9.01      1.68 o
  -4   4   5       21.95       21.93      1.82 o
  -3   4   5        4.55        4.03      3.86 o
  -2   4   5       30.61       28.66      1.71 o
  -1   4   5       16.64       15.99      1.51 o
   0   4   5        8.92       12.08      1.51 o
   1   4   5       21.16       20.16      1.62 o
   2   4   5       46.99       45.83      2.23 o
   3   4   5        0.20       -1.65      3.54 o
   4   4   5        7.50       -1.34      4.46 o
   5   4   5        4.88        1.96      4.75 o
   6   4   5       57.23       58.95      2.88 o
   7   4   5        9.17        5.74      5.91 o
   8   4   5       14.04       17.73      2.42 o
   9   4   5        2.84        4.09      6.02 o
  10   4   5        1.45       -2.03      5.01 o
  11   4   5        0.04       -7.14      7.14 o
 -12   5   5        2.51        6.35      5.62 o
 -11   5   5        2.66        6.60      4.21 o
 -10   5   5        7.59        4.30      6.33 o
  -9   5   5       10.47       -1.33      6.43 o
  -8   5   5       13.01       13.39      7.57 o
  -7   5   5       23.01       26.78      2.47 o
  -6   5   5       68.48       72.72      3.67 o
  -5   5   5       41.15       37.43      2.54 o
  -4   5   5       43.16       41.72      2.36 o
  -3   5   5       23.77       18.03      1.93 o
  -2   5   5       12.15       11.86      1.80 o
  -1   5   5        0.33       -4.86      4.86 o
   0   5   5       19.28       18.73      1.89 o
   1   5   5       47.90       44.85      2.33 o
   2   5   5       33.24       29.29      2.19 o
   3   5   5       49.63       49.55      2.90 o
   4   5   5       12.79       11.48      1.98 o
   5   5   5       85.44       86.66      4.18 o
   6   5   5       60.44       63.99      4.12 o
   7   5   5       18.44       20.44      2.71 o
   8   5   5        9.51       11.22      6.35 o
   9   5   5        1.01        5.12      6.73 o
  10   5   5        4.15        6.30      5.57 o
 -10   6   5       12.11       15.62      2.75 o
  -9   6   5        0.84       -3.00      7.17 o
  -8   6   5       18.53       21.84      2.99 o
  -7   6   5       27.22       25.10      3.15 o
  -6   6   5       20.75       18.28      2.83 o
  -5   6   5        2.15        4.02      4.71 o
  -4   6   5       12.33        6.94      2.20 o
  -3   6   5        3.41        0.99      4.42 o
  -2   6   5       13.03        7.81      5.48 o
  -1   6   5       19.25       20.54      2.37 o
   0   6   5        6.18       -1.63      5.39 o
   1   6   5        1.85       -6.52      6.52 o
   2   6   5        1.87       -5.45      5.85 o
   3   6   5        0.87        8.89      5.00 o
   4   6   5       15.39        3.36      5.90 o
   5   6   5        0.15        1.41      2.40 o
   6   6   5        2.23        3.73      6.28 o
   7   6   5       30.28       36.15      3.35 o
   8   6   5        1.39       -6.58      6.58 o
  -8   7   5       10.70        9.71      5.97 o
  -7   7   5        5.65        3.50      4.40 o
  -6   7   5        3.50       -0.64      5.41 o
  -5   7   5       14.18        4.81      6.14 o
  -4   7   5        8.15        3.48      5.51 o
  -3   7   5        5.92        7.10      2.19 o
  -2   7   5       27.73       27.54      3.03 o
  -1   7   5       14.75       16.84      2.83 o
   0   7   5        1.74        1.38      7.22 o
   1   7   5        8.09        5.15      6.78 o
   2   7   5        8.33       13.10      2.84 o
   3   7   5        3.51        9.49      6.13 o
   4   7   5        2.67        9.05      6.93 o
   5   7   5        4.93        6.63      7.10 o
   6   7   5        6.22       10.04      5.40 o
  -5   8   5        0.76        8.36      5.26 o
  -4   8   5        8.41       10.16      2.41 o
  -3   8   5        4.43        3.51      6.57 o
  -2   8   5        1.57        1.81      5.65 o
  -1   8   5        0.02        1.89      2.43 o
   0   8   5       13.06        4.36      7.12 o
   1   8   5       22.11       21.76      3.49 o
   2   8   5        6.17        2.54      8.17 o
   3   8   5        0.52       11.25      6.06 o
 -14   0   6        2.59       -1.25      5.00 o
 -13   0   6        0.22       -4.89      4.89 o
 -12   0   6        6.64       -5.30      5.69 o
 -11   0   6       14.61       12.72      1.90 o
 -10   0   6       68.14       78.80      4.18 o
  -9   0   6        7.95        9.73      1.68 o
  -8   0   6       37.53       35.95      2.10 o
  -7   0   6       57.05       52.29      3.30 o
  -6   0   6       18.04       17.73      1.50 o
  -5   0   6        6.95        5.69      3.04 o
  -4   0   6       99.42      113.66      4.33 o
  -3   0   6      134.09      136.52      6.28 o
  -2   0   6       46.58       47.59      2.55 o
  -1   0   6       10.98        9.16      1.15 o
   0   0   6      228.86      242.00      8.57 o
   1   0   6       20.26       18.74      1.25 o
   2   0   6        4.13        1.97      3.17 o
   3   0   6      121.76      133.72      5.06 o
   4   0   6       10.06        5.78      3.41 o
   5   0   6        7.47        5.28      4.06 o
   6   0   6        0.20       -0.79      3.59 o
   7   0   6        3.60       -2.62      4.00 o
   8   0   6       29.30       29.36      2.05 o
   9   0   6       19.72       18.31      2.26 o
  10   0   6        0.00        3.87      3.87 o
  11   0   6        4.52        0.00      5.21 o
  12   0   6        0.11       -3.96      7.32 o
 -14   1   6        0.63       -0.67      5.64 o
 -13   1   6        7.75        8.10      5.23 o
 -12   1   6       19.80       20.41      2.63 o
 -11   1   6        8.74        9.12      4.97 o
 -10   1   6       28.43       26.17      2.10 o
  -9   1   6        1.47        1.41      3.88 o
  -8   1   6      475.32      480.27     15.43 o
  -7   1   6      318.12      313.33     12.04 o
  -6   1   6        8.57        5.45      3.88 o
  -5   1   6        5.47        4.35      2.78 o
  -4   1   6       18.99       19.78      1.38 o
  -3   1   6      192.32      193.58      7.81 o
  -2   1   6      581.78      626.43     13.54 o
  -1   1   6      162.93      159.53      7.48 o
   0   1   6      276.23      274.12      9.44 o
   1   1   6       17.11       14.44      1.30 o
   2   1   6       36.16       35.53      2.08 o
   3   1   6        6.13        2.48      2.99 o
   4   1   6        5.41        7.55      1.26 o
   5   1   6        1.37        2.17      1.27 o
   6   1   6        9.70        6.33      3.72 o
   7   1   6       12.47       13.45      1.49 o
   8   1   6        0.25       -0.93      3.52 o
   9   1   6       11.77       12.67      1.85 o
  10   1   6        6.74        5.15      4.66 o
  11   1   6        1.38       -0.57      3.68 o
  12   1   6        1.58        0.00      4.69 o
 -14   2   6        1.27        0.00      5.83 o
 -13   2   6        8.87       12.78      2.28 o
 -12   2   6        4.20        5.21      6.03 o
 -11   2   6        6.11        4.66      2.20 o
 -10   2   6        0.40        0.00      4.39 o
  -9   2   6        2.23        3.90      4.01 o
  -8   2   6       10.06        9.61      1.75 o
  -7   2   6       32.68       28.37      2.18 o
  -6   2   6       60.67       59.10      3.04 o
  -5   2   6       53.11       53.75      2.73 o
  -4   2   6       12.07       12.09      1.33 o
  -3   2   6       65.02       69.44      3.13 o
  -2   2   6      188.24      208.15      8.51 o
  -1   2   6       38.27       41.83      2.24 o
   0   2   6      177.87      192.20      8.42 o
   1   2   6      164.02      161.96      7.60 o
   2   2   6       91.79      106.50      4.80 o
   3   2   6       11.17        8.41      1.43 o
   4   2   6       56.66       54.15      3.00 o
   5   2   6      109.49      106.01      5.85 o
   6   2   6      151.60      145.08      6.72 o
   7   2   6       37.23       44.27      2.40 o
   8   2   6        1.72       -2.14      4.21 o
   9   2   6        2.17       -4.06      4.67 o
  10   2   6        6.74        9.21      2.22 o
  11   2   6        0.15       -5.54      5.54 o
 -13   3   6        0.15        4.60      4.00 o
 -12   3   6        0.35        3.97      5.13 o
 -11   3   6       10.17       14.03      2.30 o
 -10   3   6       20.12       22.75      2.27 o
  -9   3   6       22.20       20.20      2.11 o
  -8   3   6        7.00        9.53      1.71 o
  -7   3   6       65.34       64.28      3.55 o
  -6   3   6       67.40       67.10      3.72 o
  -5   3   6       26.67       23.78      1.75 o
  -4   3   6       13.26       14.88      1.46 o
  -3   3   6       23.22       22.47      1.66 o
  -2   3   6       17.24       18.45      1.56 o
  -1   3   6       22.93       23.09      1.57 o
   0   3   6      303.81      311.55     10.81 o
   1   3   6      326.32      294.98     11.02 o
   2   3   6       80.85       75.36      3.67 o
   3   3   6      147.20      142.19      5.86 o
   4   3   6       13.00       12.27      1.85 o
   5   3   6       53.77       51.72      2.83 o
   6   3   6       14.45       15.87      2.04 o
   7   3   6       26.11       19.85      2.39 o
   8   3   6       16.30        7.12      1.57 o
   9   3   6        1.85        2.01      5.31 o
  10   3   6        3.86        6.07      6.27 o
  11   3   6        0.93       10.45      5.27 o
 -12   4   6        5.37        9.39      5.53 o
 -11   4   6        0.30       -3.31      5.89 o
 -10   4   6        8.34        3.66      5.79 o
  -9   4   6        6.96        2.27      5.49 o
  -8   4   6        6.41        3.28      5.35 o
  -7   4   6        7.46        8.74      4.51 o
  -6   4   6        4.98        5.93      1.75 o
  -5   4   6        3.46        3.03      3.86 o
  -4   4   6        5.73        5.12      1.55 o
  -3   4   6       60.61       57.13      2.66 o
  -2   4   6        0.99        1.50      3.40 o
  -1   4   6       90.89       99.97      5.27 o
   0   4   6       16.29       17.11      1.70 o
   1   4   6      285.97      264.40     11.42 o
   2   4   6       40.69       42.98      2.30 o
   3   4   6       83.28       80.14      3.89 o
   4   4   6       26.58       28.57      2.11 o
   5   4   6       84.46       80.53      4.31 o
   6   4   6       51.56       50.07      2.91 o
   7   4   6        5.70        1.85      5.77 o
   8   4   6        1.35       -6.30      6.30 o
   9   4   6        3.47       10.78      6.06 o
  10   4   6        0.35       -1.59      6.06 o
 -11   5   6       14.63        8.76      7.14 o
 -10   5   6        0.19       -4.24      6.48 o
  -9   5   6       17.95       12.03      7.50 o
  -8   5   6        0.53        0.00      5.94 o
  -7   5   6       18.64       24.38      2.39 o
  -6   5   6        0.31       -4.96      5.80 o
  -5   5   6       22.84       23.73      2.33 o
  -4   5   6        1.57       -1.86      4.17 o
  -3   5   6       19.21       17.03      1.87 o
  -2   5   6       10.16       10.49      1.75 o
  -1   5   6       10.01       12.79      1.93 o
   0   5   6       53.73       43.50      2.46 o
   1   5   6       78.76       82.10      4.52 o
   2   5   6       24.16       26.09      2.25 o
   3   5   6       48.98       49.77      2.86 o
   4   5   6        6.16        6.97      4.92 o
   5   5   6        8.93        1.24      6.34 o
   6   5   6        1.34       -2.00      5.78 o
   7   5   6       26.78       34.07      3.12 o
   8   5   6        3.47        8.57      5.34 o
   9   5   6        1.17        6.19      5.80 o
 -10   6   6        4.65        5.49      6.97 o
  -9   6   6        8.73       -2.98      6.91 o
  -8   6   6        0.24       -5.52      5.52 o
  -7   6   6        1.43       10.56      6.79 o
  -6   6   6        0.09        0.66      5.38 o
  -5   6   6        2.94        8.81      4.44 o
  -4   6   6       14.98       17.82      2.43 o
  -3   6   6        6.65        2.06      5.61 o
  -2   6   6       40.04       40.24      2.61 o
  -1   6   6       12.50       12.35      2.18 o
   0   6   6        4.83        9.86      5.84 o
   1   6   6       33.98       38.08      2.63 o
   2   6   6       15.75       17.27      2.84 o
   3   6   6        4.89        6.74      5.65 o
   4   6   6        0.06       -5.71      6.69 o
   5   6   6        4.99        5.28      7.43 o
   6   6   6       33.37       35.48      3.48 o
   7   6   6       10.54        6.71      6.71 o
   8   6   6        0.28       -5.58      7.00 o
  -8   7   6       23.44       14.03      7.04 o
  -7   7   6       10.95       11.14      5.83 o
  -6   7   6        1.97       -4.66      7.09 o
  -5   7   6        7.61        5.62      6.40 o
  -4   7   6        5.92        6.02      4.82 o
  -3   7   6        9.65       12.01      2.31 o
  -2   7   6        4.92        1.27      6.11 o
  -1   7   6        1.54       -2.77      6.87 o
   0   7   6        6.12       -4.28      7.62 o
   1   7   6        1.99        5.38      6.29 o
   2   7   6        0.26        5.62      6.86 o
   3   7   6        1.79        2.48      6.59 o
   4   7   6        2.30        2.14      1.33 o
   5   7   6        1.57       -1.52      6.64 o
   6   7   6        0.63       -5.65      6.80 o
  -4   8   6        6.82        1.23      5.90 o
  -3   8   6        3.45        6.35      2.29 o
  -2   8   6        1.63        1.25      4.93 o
  -1   8   6       13.77       11.79      2.82 o
   0   8   6        6.75        5.24      6.90 o
   1   8   6        1.91       -7.71      7.71 o
   2   8   6        0.40        3.44      6.89 o
 -14   0   7        4.02        5.08      4.49 o
 -13   0   7        0.28       -1.93      4.31 o
 -12   0   7       10.25       14.49      2.11 o
 -11   0   7        0.86        1.48      1.83 o
 -10   0   7        3.68        6.62      3.97 o
  -9   0   7       41.05       40.41      2.23 o
  -8   0   7      340.97      323.24     13.34 o
  -7   0   7       86.90       84.74      4.07 o
  -6   0   7       10.83        3.62      3.83 o
  -5   0   7      109.05      107.89      4.94 o
  -4   0   7       29.60       26.92      1.51 o
  -3   0   7        7.06        2.02      2.76 o
  -2   0   7        0.61        0.00      2.83 o
  -1   0   7        5.22        4.32      1.12 o
   0   0   7       12.35       11.55      1.23 o
   1   0   7      224.21      237.96      9.34 o
   2   0   7       11.96       12.95      1.44 o
   3   0   7        0.55        1.41      2.82 o
   4   0   7        1.36       -1.16      3.87 o
   5   0   7       84.60       84.86      5.04 o
   6   0   7       23.72       24.90      1.85 o
   7   0   7        7.72        7.39      1.55 o
   8   0   7       13.21       13.43      1.72 o
   9   0   7        8.75        8.96      1.90 o
  10   0   7        9.11       13.77      3.64 o
  11   0   7        0.82       -6.30      6.30 o
 -14   1   7        0.32        2.73      4.62 o
 -13   1   7       23.57       26.05      2.97 o
 -12   1   7        9.37        6.39      5.57 o
 -11   1   7       10.73       13.43      2.20 o
 -10   1   7        3.73        3.33      1.75 o
  -9   1   7       24.40       21.25      1.94 o
  -8   1   7       30.27       30.97      2.15 o
  -7   1   7       25.79       26.98      1.97 o
  -6   1   7        2.75        0.75      3.45 o
  -5   1   7       15.01       12.51      1.43 o
  -4   1   7       51.33       53.05      2.54 o
  -3   1   7       46.68       44.80      2.33 o
  -2   1   7       59.51       60.87      3.13 o
  -1   1   7       62.00       70.92      3.34 o
   0   1   7      162.94      155.00      7.65 o
   1   1   7       69.38       71.25      3.90 o
   2   1   7       46.51       49.08      2.95 o
   3   1   7       13.80       15.57      1.37 o
   4   1   7        0.11        4.98      3.40 o
   5   1   7       20.12       17.18      1.82 o
   6   1   7        2.05       -0.85      3.54 o
   7   1   7        2.73       -1.81      3.56 o
   8   1   7        0.06       -2.44      4.16 o
   9   1   7       16.97       17.28      2.14 o
  10   1   7       12.42        1.67      5.53 o
  11   1   7        1.06        0.61      4.31 o
 -14   2   7        2.00       -1.40      4.73 o
 -13   2   7        5.92        5.91      5.46 o
 -12   2   7       12.78       16.87      2.43 o
 -11   2   7        7.11        6.08      5.50 o
 -10   2   7        1.04        1.67      4.18 o
  -9   2   7        4.03        7.62      3.84 o
  -8   2   7      149.47      140.71      6.85 o
  -7   2   7      246.43      266.36     12.27 o
  -6   2   7        6.62        6.17      1.58 o
  -5   2   7       18.62       17.79      1.64 o
  -4   2   7       11.19       12.92      1.39 o
  -3   2   7        9.33       10.42      1.28 o
  -2   2   7       61.98       59.30      3.33 o
  -1   2   7        5.79        5.53      1.31 o
   0   2   7       19.07       18.84      1.54 o
   1   2   7       60.67       56.82      2.82 o
   2   2   7       25.70       24.08      1.80 o
   3   2   7       29.38       30.95      1.91 o
   4   2   7       83.61       86.72      4.19 o
   5   2   7       35.59       36.70      2.17 o
   6   2   7       33.62       31.04      2.40 o
   7   2   7       41.52       39.45      2.39 o
   8   2   7        0.71       -3.35      4.10 o
   9   2   7        0.59        0.61      4.50 o
  10   2   7        5.32       11.78      6.21 o
  11   2   7        0.64       -1.38      5.55 o
 -13   3   7        1.51       -3.98      5.88 o
 -12   3   7        1.65        0.88      2.23 o
 -11   3   7        3.78        5.78      1.98 o
 -10   3   7        1.42        0.57      4.25 o
  -9   3   7        6.26        4.78      4.60 o
  -8   3   7       28.79       32.48      2.27 o
  -7   3   7        3.42        0.00      4.68 o
  -6   3   7       14.23       15.55      1.76 o
  -5   3   7       31.42       33.93      1.99 o
  -4   3   7        5.10        3.70      3.59 o
  -3   3   7        0.23        1.06      3.63 o
  -2   3   7       46.46       43.56      2.45 o
  -1   3   7       20.35       19.09      1.69 o
   0   3   7       93.88       92.16      4.90 o
   1   3   7      405.14      408.43     13.54 o
   2   3   7      381.85      376.04     13.78 o
   3   3   7       29.72       27.76      2.18 o
   4   3   7       21.42       21.37      2.06 o
   5   3   7       25.28       27.97      2.16 o
   6   3   7       41.06       39.52      2.51 o
   7   3   7        9.54       11.58      2.20 o
   8   3   7        0.29        8.42      4.80 o
   9   3   7        9.14       10.23      6.03 o
  10   3   7        5.09        1.53      6.81 o
 -12   4   7        5.92       -2.67      6.40 o
 -11   4   7        3.75        9.83      4.94 o
 -10   4   7        7.15        6.10      2.43 o
  -9   4   7        2.01        3.49      5.13 o
  -8   4   7        0.36       -5.22      5.22 o
  -7   4   7        7.07        6.38      1.84 o
  -6   4   7       19.81       20.81      2.06 o
  -5   4   7       18.04       21.18      1.90 o
  -4   4   7        3.65        1.70      3.96 o
  -3   4   7       15.14       12.39      1.76 o
  -2   4   7        4.77        1.68      3.79 o
  -1   4   7       42.56       40.96      2.27 o
   0   4   7      168.09      165.76      6.88 o
   1   4   7       33.91       35.35      2.26 o
   2   4   7       43.77       46.72      2.43 o
   3   4   7       20.81       20.51      2.23 o
   4   4   7        2.52       -4.24      5.14 o
   5   4   7        9.20        5.73      5.90 o
   6   4   7        2.51       -6.10      6.10 o
   7   4   7        9.23        9.24      5.43 o
   8   4   7        2.04        3.78      2.70 o
   9   4   7        0.14        5.32      5.32 o
 -11   5   7        4.43        5.11      5.69 o
 -10   5   7        2.59       -0.71      5.73 o
  -9   5   7        2.03        5.42      5.83 o
  -8   5   7        8.45        8.58      6.88 o
  -7   5   7        4.67        6.37      2.32 o
  -6   5   7       23.91       21.16      2.30 o
  -5   5   7        2.74        1.46      1.81 o
  -4   5   7        2.81        5.93      4.84 o
  -3   5   7       13.87        1.43      5.54 o
  -2   5   7        3.99        0.50      5.08 o
  -1   5   7        5.39        5.09      4.77 o
   0   5   7       57.40       54.02      2.82 o
   1   5   7      144.32      141.76      6.98 o
   2   5   7      103.22       97.07      4.64 o
   3   5   7        1.36       -1.75      5.06 o
   4   5   7        0.74       -5.19      5.19 o
   5   5   7        0.01        7.32      5.11 o
   6   5   7       15.60       19.06      2.80 o
   7   5   7        8.37        9.02      2.91 o
   8   5   7        0.85        0.00      5.83 o
 -10   6   7        1.13        0.00      6.58 o
  -9   6   7        3.12       -3.07      7.60 o
  -8   6   7        9.74        3.67      8.20 o
  -7   6   7       15.40       19.12      3.10 o
  -6   6   7        3.47        4.71      6.63 o
  -5   6   7        2.46        5.47      5.47 o
  -4   6   7        0.14       -1.75      5.04 o
  -3   6   7        4.64        6.61      5.39 o
  -2   6   7        5.23        4.76      5.71 o
  -1   6   7        7.68        4.29      6.03 o
   0   6   7        7.81        3.11      5.86 o
   1   6   7       21.37       14.99      7.63 o
   2   6   7       10.19       13.56      2.51 o
   3   6   7        0.91        2.90      6.79 o
   4   6   7        8.10       14.86      2.95 o
   5   6   7        5.39        3.20      7.27 o
   6   6   7        1.03        0.73      5.08 o
   7   6   7        2.45        4.65      5.71 o
  -7   7   7        8.27        0.00      8.12 o
  -6   7   7       19.95       11.85      7.03 o
  -5   7   7        2.15       -6.28      6.28 o
  -4   7   7        1.06        4.99      5.79 o
  -3   7   7        0.32       -3.59      3.99 o
  -2   7   7        8.12        8.76      5.76 o
  -1   7   7        6.64        2.88      6.75 o
   0   7   7        7.41        6.02      6.48 o
   1   7   7        8.64        1.62      7.76 o
   2   7   7        1.68        2.54      7.33 o
   3   7   7        0.57        0.70      5.74 o
   4   7   7        3.83       -6.69      6.69 o
   5   7   7        1.51       -6.88      6.88 o
  -3   8   7        2.49       -1.26      6.69 o
  -2   8   7        6.17        9.82      5.67 o
  -1   8   7        1.39        3.50      6.81 o
   0   8   7        0.32        8.41      7.45 o
 -14   0   8        0.01       -2.56      4.53 o
 -13   0   8       41.95       47.38      2.26 o
 -12   0   8        2.81        3.10      2.06 o
 -11   0   8        3.90        1.15      5.54 o
 -10   0   8        1.02        1.06      4.39 o
  -9   0   8        1.96        3.00      3.86 o
  -8   0   8        0.48       -2.39      3.73 o
  -7   0   8        1.60       -0.44      4.20 o
  -6   0   8        6.95        7.61      3.83 o
  -5   0   8        0.88       -3.37      3.37 o
  -4   0   8       21.46       20.08      1.49 o
  -3   0   8       10.44        7.89      1.16 o
  -2   0   8        0.80       -1.75      2.88 o
  -1   0   8       80.77       87.25      4.72 o
   0   0   8      116.30      115.77      5.27 o
   1   0   8        3.18        0.00      3.41 o
   2   0   8        2.02        3.52      2.62 o
   3   0   8        1.26        0.00      4.03 o
   4   0   8       26.55       34.55      2.06 o
   5   0   8       90.23       73.11      3.78 o
   6   0   8       28.22       23.96      2.08 o
   7   0   8        1.20       -4.49      4.49 o
   8   0   8        2.36        2.51      1.80 o
   9   0   8       11.37       16.25      2.21 o
  10   0   8       10.33       18.16      2.66 o
 -14   1   8        2.43        6.23      4.94 o
 -13   1   8       11.96       10.32      2.47 o
 -12   1   8       42.21       48.17      3.29 o
 -11   1   8        5.37        7.22      5.30 o
 -10   1   8       10.54       -5.52      6.09 o
  -9   1   8        9.01       10.90      1.72 o
  -8   1   8       62.69       56.47      3.19 o
  -7   1   8       86.70       82.91      3.85 o
  -6   1   8       66.52       62.61      3.18 o
  -5   1   8      139.79      141.64      5.99 o
  -4   1   8       42.39       44.72      2.36 o
  -3   1   8       34.58       33.89      1.75 o
  -2   1   8       33.83       36.01      1.82 o
  -1   1   8      146.38      145.82      5.72 o
   0   1   8       85.11       91.86      4.60 o
   1   1   8        7.47        4.64      3.52 o
   2   1   8        4.73        3.00      3.35 o
   3   1   8        7.13        5.84      1.36 o
   4   1   8       13.88       14.87      1.65 o
   5   1   8        4.66        4.84      1.35 o
   6   1   8        1.27        6.91      3.83 o
   7   1   8       10.52        5.31      3.72 o
   8   1   8        0.71        0.00      3.72 o
   9   1   8        2.88        7.39      4.35 o
  10   1   8        2.18        1.20      4.95 o
 -13   2   8       14.54       13.12      2.56 o
 -12   2   8        3.00       -2.68      6.44 o
 -11   2   8        0.84       -0.62      4.54 o
 -10   2   8        0.65       -1.15      4.83 o
  -9   2   8       18.33       17.67      2.05 o
  -8   2   8        6.85        2.05      4.64 o
  -7   2   8        2.94        7.26      4.52 o
  -6   2   8        0.73        4.79      3.16 o
  -5   2   8       27.01       25.52      1.92 o
  -4   2   8       44.74       42.44      2.07 o
  -3   2   8       20.77       23.24      1.75 o
  -2   2   8       22.91       22.67      1.75 o
  -1   2   8        1.31        2.29      3.23 o
   0   2   8      212.26      196.71      9.37 o
   1   2   8      281.46      272.27     11.29 o
   2   2   8      168.81      165.97      6.70 o
   3   2   8       35.20       35.98      2.15 o
   4   2   8       53.28       52.15      2.43 o
   5   2   8       28.26       27.65      2.03 o
   6   2   8        9.71       12.20      1.79 o
   7   2   8        3.58        3.29      4.46 o
   8   2   8        4.72        3.51      4.30 o
   9   2   8       14.23       16.83      2.56 o
  10   2   8        2.80        0.66      5.17 o
 -13   3   8        1.25        6.09      5.11 o
 -12   3   8        0.57       -4.44      4.87 o
 -11   3   8        1.15        3.17      5.58 o
 -10   3   8        5.63        8.29      5.10 o
  -9   3   8        7.16        7.04      2.01 o
  -8   3   8       14.68       11.88      6.01 o
  -7   3   8       17.97       15.87      2.03 o
  -6   3   8        6.85        5.15      4.27 o
  -5   3   8       28.50       27.52      2.10 o
  -4   3   8       69.55       56.16      2.94 o
  -3   3   8       89.08       80.71      4.07 o
  -2   3   8       35.83       36.11      2.19 o
  -1   3   8       95.13       90.14      4.36 o
   0   3   8       67.96       65.72      3.48 o
   1   3   8       95.06       87.52      4.39 o
   2   3   8       14.74       14.88      1.77 o
   3   3   8        4.09        1.43      4.45 o
   4   3   8        6.49        4.64      4.98 o
   5   3   8       10.21        9.82      5.19 o
   6   3   8        0.62       -1.18      5.14 o
   7   3   8        2.32        0.00      5.11 o
   8   3   8        0.50        3.42      4.68 o
   9   3   8        0.60        2.17      5.44 o
 -12   4   8        0.82       -5.37      5.37 o
 -11   4   8        3.98        3.19      2.00 o
 -10   4   8       12.58       13.11      2.46 o
  -9   4   8        3.83        0.00      5.51 o
  -8   4   8        4.21       -2.38      5.51 o
  -7   4   8       10.99        4.53      5.94 o
  -6   4   8       28.64       30.92      2.35 o
  -5   4   8       10.45        2.48      5.01 o
  -4   4   8        6.16        7.37      5.12 o
  -3   4   8       40.62       35.08      2.17 o
  -2   4   8       67.34       70.27      3.47 o
  -1   4   8       19.03       21.22      2.01 o
   0   4   8       93.17       85.08      4.03 o
   1   4   8      103.76       86.76      4.13 o
   2   4   8        1.26        3.59      4.38 o
   3   4   8        5.99        9.17      5.09 o
   4   4   8        8.02        8.07      4.76 o
   5   4   8        1.53        4.94      4.37 o
   6   4   8        1.18       -2.02      5.34 o
   7   4   8        0.73        2.09      6.04 o
   8   4   8       15.52       11.53      7.41 o
   9   4   8        7.50        7.83      7.09 o
 -11   5   8        1.91        8.09      4.71 o
 -10   5   8        1.62       -4.88      5.63 o
  -9   5   8       13.91        9.22      2.59 o
  -8   5   8       14.19        8.13      6.84 o
  -7   5   8        2.84        0.65      5.07 o
  -6   5   8       10.12       10.62      2.20 o
  -5   5   8        7.16        0.57      6.44 o
  -4   5   8       30.13       26.33      2.31 o
  -3   5   8        4.58        9.41      4.96 o
  -2   5   8       36.42       34.57      2.49 o
  -1   5   8        0.82        4.52      4.22 o
   0   5   8       28.41       23.83      2.40 o
   1   5   8       34.59       35.93      2.72 o
   2   5   8        6.11        0.61      5.42 o
   3   5   8        1.14       -3.17      5.86 o
   4   5   8        1.28        0.00      5.75 o
   5   5   8        0.48        4.27      4.93 o
   6   5   8        0.43       12.39      6.48 o
   7   5   8        1.00       -0.72      6.03 o
  -9   6   8        0.28        8.64      7.15 o
  -8   6   8       11.91       11.07      3.03 o
  -7   6   8       16.14       15.94      2.79 o
  -6   6   8       11.16       11.72      2.59 o
  -5   6   8        4.20        8.24      6.43 o
  -4   6   8        5.05       -5.69      5.69 o
  -3   6   8       13.42        8.27      5.85 o
  -2   6   8       11.26       13.29      2.46 o
  -1   6   8        3.21        1.99      5.76 o
   0   6   8        7.65        3.35      6.33 o
   1   6   8       15.83        9.17      6.72 o
   2   6   8       25.45       24.26      3.24 o
   3   6   8        4.04       -0.78      6.55 o
   4   6   8        5.97       10.58      6.03 o
   5   6   8        1.97        3.58      5.50 o
   6   6   8        0.72        6.94      5.83 o
  -7   7   8       12.96       11.20      8.07 o
  -6   7   8        1.46        9.51      5.61 o
  -5   7   8       12.62        9.98      6.42 o
  -4   7   8        3.17       -1.17      4.91 o
  -3   7   8        4.14       -4.63      5.58 o
  -2   7   8        0.09       -2.09      6.27 o
  -1   7   8       14.85        9.63      8.55 o
   0   7   8       11.29        6.30      5.15 o
   1   7   8        5.09        4.56      2.46 o
   2   7   8        0.54       -0.71      5.72 o
   3   7   8        5.43        2.61      2.59 o
 -13   0   9       14.06       11.87      2.38 o
 -12   0   9       12.82        9.60      2.29 o
 -11   0   9        4.13        0.60      5.16 o
 -10   0   9        0.12        5.64      4.06 o
  -9   0   9        3.33       -2.65      4.53 o
  -8   0   9        0.34        3.60      3.82 o
  -7   0   9        1.10        2.93      3.39 o
  -6   0   9       24.37       23.29      1.82 o
  -5   0   9       24.85       20.85      1.81 o
  -4   0   9        0.81        2.71      2.88 o
  -3   0   9       17.29       16.66      1.58 o
  -2   0   9       76.33       83.96      3.95 o
  -1   0   9      147.33      141.46      6.37 o
   0   0   9      186.56      183.29      7.01 o
   1   0   9       51.17       48.66      2.37 o
   2   0   9       50.82       47.93      2.58 o
   3   0   9        0.87        4.32      3.99 o
   4   0   9       20.71       17.71      1.80 o
   5   0   9        0.51        6.04      3.52 o
   6   0   9        1.84        3.24      1.44 o
   7   0   9        0.14        1.16      4.81 o
   8   0   9        1.33       -4.94      5.39 o
   9   0   9        3.06        3.58      5.77 o
  10   0   9        4.44        7.00      6.46 o
 -13   1   9       13.86        9.90      2.55 o
 -12   1   9        2.01       -2.66      4.98 o
 -11   1   9        2.04        2.48      4.49 o
 -10   1   9        0.53        0.00      4.24 o
  -9   1   9       11.88        8.68      5.26 o
  -8   1   9        3.16        3.14      4.62 o
  -7   1   9        4.42        4.76      1.62 o
  -6   1   9       19.01       17.57      1.92 o
  -5   1   9        3.19        6.01      3.54 o
  -4   1   9       33.28       29.90      1.87 o
  -3   1   9        8.09        9.61      1.48 o
  -2   1   9        1.81        0.00      3.85 o
  -1   1   9       66.36       68.06      3.26 o
   0   1   9      160.01      135.50      5.90 o
   1   1   9       54.42       51.51      2.27 o
   2   1   9        9.40       10.61      1.55 o
   3   1   9        3.73        6.23      4.41 o
   4   1   9       16.80       13.66      1.77 o
   5   1   9       13.14        4.50      4.33 o
   6   1   9        3.33       -0.49      4.71 o
   7   1   9        3.35        2.99      1.05 o
   8   1   9        7.16        2.72      4.78 o
   9   1   9        5.33        7.10      2.09 o
 -13   2   9        2.87       -4.81      5.54 o
 -12   2   9       17.81       11.72      6.93 o
 -11   2   9        0.22        0.00      5.03 o
 -10   2   9        8.65       -1.81      5.25 o
  -9   2   9        8.28        3.99      5.26 o
  -8   2   9       18.17        9.42      6.04 o
  -7   2   9        7.34        4.22      5.06 o
  -6   2   9       10.10        7.23      5.22 o
  -5   2   9       19.85       17.38      1.83 o
  -4   2   9        1.23        4.26      3.24 o
  -3   2   9       12.22        6.99      4.60 o
  -2   2   9       12.97       12.19      1.79 o
  -1   2   9      290.41      293.23     12.53 o
   0   2   9      172.43      168.61      6.83 o
   1   2   9       44.67       41.46      2.31 o
   2   2   9       38.99       40.86      2.23 o
   3   2   9        5.07        5.67      4.34 o
   4   2   9        4.60        8.20      1.51 o
   5   2   9        2.18       -1.05      4.73 o
   6   2   9        0.51       -0.57      4.13 o
   7   2   9        0.44        5.21      3.61 o
   8   2   9        1.20        0.64      4.52 o
   9   2   9        2.80       -1.94      5.62 o
 -12   3   9        2.99        5.22      4.60 o
 -11   3   9        0.84        6.52      4.70 o
 -10   3   9        7.83        7.47      5.71 o
  -9   3   9        9.53        5.32      5.13 o
  -8   3   9        2.43       -5.57      5.57 o
  -7   3   9        0.02        4.46      4.78 o
  -6   3   9       13.42       14.87      1.91 o
  -5   3   9       29.89       30.96      2.30 o
  -4   3   9       19.11       16.02      1.95 o
  -3   3   9      101.83      102.15      4.84 o
  -2   3   9       52.72       57.15      3.06 o
  -1   3   9       24.38       26.06      2.08 o
   0   3   9       67.99       66.75      2.91 o
   1   3   9       21.91       22.93      2.02 o
   2   3   9       13.98       15.59      1.86 o
   3   3   9       11.08       13.05      1.89 o
   4   3   9        0.76       -1.68      3.76 o
   5   3   9        8.14       12.04      2.04 o
   6   3   9        2.84        4.43      5.40 o
   7   3   9        3.91        2.63      4.74 o
   8   3   9       25.72       35.43      3.07 o
   9   3   9       13.76       13.15      6.69 o
 -11   4   9        2.21        9.79      5.42 o
 -10   4   9        1.14       -2.59      5.10 o
  -9   4   9       36.57       39.43      3.03 o
  -8   4   9       14.00       13.16      2.62 o
  -7   4   9        1.60       -1.82      5.26 o
  -6   4   9        7.27        9.62      6.17 o
  -5   4   9       21.11       22.47      2.14 o
  -4   4   9       51.05       46.71      2.55 o
  -3   4   9       43.69       40.22      2.44 o
  -2   4   9       21.17       22.78      2.13 o
  -1   4   9       21.88       25.15      2.35 o
   0   4   9        2.63        6.30      5.29 o
   1   4   9        2.87        1.62      4.28 o
   2   4   9       10.00       10.37      1.84 o
   3   4   9        0.13       -4.75      4.75 o
   4   4   9        4.01       -4.38      5.90 o
   5   4   9        0.21        0.66      5.16 o
   6   4   9        4.20       -2.14      6.43 o
   7   4   9        6.34        7.45      1.38 o
   8   4   9        0.61        5.23      5.54 o
 -10   5   9        6.05        6.42      5.38 o
  -9   5   9        3.27       -0.69      6.92 o
  -8   5   9        2.73        0.40      6.89 o
  -7   5   9       19.34       19.14      2.73 o
  -6   5   9        3.02        0.63      5.39 o
  -5   5   9       18.57        7.97      6.74 o
  -4   5   9       24.12       25.59      2.48 o
  -3   5   9        9.07        8.07      4.55 o
  -2   5   9        0.17       -6.22      6.22 o
  -1   5   9       12.72       14.69      2.56 o
   0   5   9        2.28        5.62      5.62 o
   1   5   9        0.23        0.64      4.74 o
   2   5   9        5.88       -3.99      6.31 o
   3   5   9        1.60        6.32      6.08 o
   4   5   9        0.12        5.86      6.04 o
   5   5   9        0.13       -1.57      5.64 o
   6   5   9        2.35        4.97      6.06 o
  -8   6   9        6.16        7.07      2.64 o
  -7   6   9        2.49       -4.99      6.95 o
  -6   6   9        6.90       10.38      6.23 o
  -5   6   9        5.42        3.40      2.36 o
  -4   6   9        1.65        6.29      2.17 o
  -3   6   9        3.78       -5.77      6.38 o
  -2   6   9        1.20       -2.08      6.48 o
  -1   6   9       46.96       49.78      3.65 o
   0   6   9       14.60       17.78      3.13 o
   1   6   9       13.51       10.02      8.47 o
   2   6   9        2.40        7.23      2.47 o
   3   6   9        0.09        3.38      4.63 o
   4   6   9        1.94        7.00      5.05 o
   5   6   9        0.16        6.87      5.13 o
  -5   7   9        2.42       -1.96      6.52 o
  -4   7   9        0.66       -0.62      5.28 o
  -3   7   9        0.20       -1.85      4.42 o
  -2   7   9        8.21        5.67      5.88 o
  -1   7   9        0.36        1.30      6.00 o
   0   7   9        9.43        6.80      5.69 o
   1   7   9        2.75       -6.41      6.86 o
   2   7   9        3.22       -7.34      7.34 o
 -13   0  10        0.00        0.63      4.67 o
 -12   0  10        0.08        1.32      4.38 o
 -11   0  10        0.24        1.91      5.05 o
 -10   0  10        0.62        3.02      4.13 o
  -9   0  10       10.23        5.73      4.37 o
  -8   0  10        0.28        1.12      3.72 o
  -7   0  10        0.03       -0.53      4.32 o
  -6   0  10       29.51       29.06      2.10 o
  -5   0  10       10.73        9.36      1.68 o
  -4   0  10        0.97       -2.15      4.10 o
  -3   0  10        1.20        1.25      3.60 o
  -2   0  10       30.44       36.28      1.96 o
  -1   0  10        0.24        6.88      3.98 o
   0   0  10       77.90       77.37      3.42 o
   1   0  10      180.27      180.14      7.57 o
   2   0  10        0.16       -3.09      3.98 o
   3   0  10        0.40        5.97      4.37 o
   4   0  10        8.89        9.90      1.79 o
   5   0  10        0.36        6.14      4.92 o
   6   0  10        0.79        2.46      4.45 o
   7   0  10        0.23        3.22      4.43 o
   8   0  10        0.68       -3.84      3.84 o
   9   0  10        2.91        7.72      6.17 o
 -13   1  10        4.55        3.38      4.63 o
 -12   1  10        3.27        3.15      4.57 o
 -11   1  10        0.97        1.96      5.19 o
 -10   1  10        2.51        1.23      4.84 o
  -9   1  10       11.94        1.74      5.94 o
  -8   1  10       38.89       41.22      2.52 o
  -7   1  10        3.44        5.75      1.66 o
  -6   1  10       56.60       51.78      3.21 o
  -5   1  10      181.70      186.75      7.56 o
  -4   1  10       25.69       26.28      1.92 o
  -3   1  10       10.57        8.18      5.08 o
  -2   1  10        1.77        2.70      4.42 o
  -1   1  10       82.73       82.18      3.69 o
   0   1  10      159.51      145.32      6.99 o
   1   1  10       13.44       12.87      1.74 o
   2   1  10       10.38       13.14      1.83 o
   3   1  10        4.91        4.94      4.31 o
   4   1  10        7.99        8.88      1.75 o
   5   1  10        3.10       -0.56      4.91 o
   6   1  10        3.31        3.86      5.26 o
   7   1  10        1.26       -2.28      4.27 o
   8   1  10        0.05        0.60      4.17 o
   9   1  10        4.83        3.73      2.23 o
 -12   2  10        2.24        5.90      2.00 o
 -11   2  10        0.05        1.34      4.74 o
 -10   2  10        0.59        0.64      4.49 o
  -9   2  10       15.12       18.60      2.47 o
  -8   2  10        1.16       -1.78      4.96 o
  -7   2  10       14.40       15.16      2.18 o
  -6   2  10       28.01       21.49      2.21 o
  -5   2  10        9.58        6.65      5.34 o
  -4   2  10       33.94       30.39      2.15 o
  -3   2  10       31.98       32.18      2.11 o
  -2   2  10       40.01       43.15      2.42 o
  -1   2  10       22.77       18.65      2.02 o
   0   2  10      189.57      180.62      7.56 o
   1   2  10       13.59       15.57      1.84 o
   2   2  10        1.09        1.98      3.13 o
   3   2  10       16.16       20.30      1.88 o
   4   2  10        0.61       -4.94      4.94 o
   5   2  10        9.23        6.31      4.41 o
   6   2  10        4.40        2.42      4.83 o
   7   2  10        2.74        1.28      4.52 o
   8   2  10       22.98       25.81      2.67 o
 -12   3  10        1.37       -0.68      5.46 o
 -11   3  10        1.96       -5.51      5.51 o
 -10   3  10        2.50        5.57      3.76 o
  -9   3  10       29.87       30.89      2.91 o
  -8   3  10       11.41       16.97      2.26 o
  -7   3  10       25.39       26.57      2.55 o
  -6   3  10       21.03       20.50      2.23 o
  -5   3  10        4.36        3.27      4.23 o
  -4   3  10       26.58       28.41      2.16 o
  -3   3  10        5.45        6.94      4.08 o
  -2   3  10        1.43        0.00      5.13 o
  -1   3  10       43.53       48.58      2.56 o
   0   3  10       35.31       30.87      2.36 o
   1   3  10        3.70        4.18      4.31 o
   2   3  10       26.05       26.44      2.23 o
   3   3  10        1.25       -2.24      4.18 o
   4   3  10        6.08       13.98      2.12 o
   5   3  10        1.45        3.10      2.00 o
   6   3  10        2.12        4.34      4.72 o
   7   3  10        1.60        8.32      4.20 o
   8   3  10        0.27        0.35      2.31 o
 -11   4  10        0.03       -0.68      5.21 o
 -10   4  10        8.44        7.93      5.84 o
  -9   4  10        0.11       -3.29      4.88 o
  -8   4  10        0.17        3.36      5.17 o
  -7   4  10       14.90        1.96      7.27 o
  -6   4  10       18.52       18.68      2.65 o
  -5   4  10        0.30       -4.79      5.41 o
  -4   4  10       29.04       26.96      2.45 o
  -3   4  10        5.62        6.75      5.34 o
  -2   4  10       18.57       20.28      2.29 o
  -1   4  10        8.85        9.62      2.07 o
   0   4  10        8.41        5.25      4.84 o
   1   4  10        6.31       -5.97      5.97 o
   2   4  10        1.03       -1.23      5.79 o
   3   4  10        4.95        3.20      4.93 o
   4   4  10        7.93        3.39      6.17 o
   5   4  10        3.12       -3.51      6.48 o
   6   4  10        4.92       10.47      5.93 o
   7   4  10        6.47        4.01      2.61 o
  -9   5  10        5.42        0.72      6.11 o
  -8   5  10        5.79        4.88      5.97 o
  -7   5  10        5.53        3.55      2.42 o
  -6   5  10        9.49        1.35      7.66 o
  -5   5  10        6.00        2.67      5.82 o
  -4   5  10        4.93        4.45      5.65 o
  -3   5  10        2.88        3.83      5.41 o
  -2   5  10        4.21        6.87      5.24 o
  -1   5  10        4.31        0.70      6.44 o
   0   5  10        2.56       -2.06      6.20 o
   1   5  10        3.19        1.66      2.53 o
   2   5  10        4.17        7.33      5.58 o
   3   5  10        3.39       -5.31      7.40 o
   4   5  10        0.34       -5.23      6.12 o
   5   5  10        2.04        2.82      4.78 o
  -7   6  10        5.45       -7.38      7.53 o
  -6   6  10        9.48        8.13      2.49 o
  -5   6  10        1.67        2.05      5.67 o
  -4   6  10        3.31        4.28      5.25 o
  -3   6  10        1.00        4.36      5.90 o
  -2   6  10       22.45       16.48      8.74 o
  -1   6  10        1.34       -6.17      6.99 o
   0   6  10       25.83       26.46      3.50 o
   1   6  10        2.64       -6.18      6.18 o
   2   6  10        1.36       -6.98      6.98 o
   3   6  10        2.33       -0.73      5.89 o
 -12   0  11        0.39       -3.72      4.56 o
 -11   0  11        0.12        5.29      3.75 o
 -10   0  11        2.08       -1.30      4.96 o
  -9   0  11        0.01        1.87      4.71 o
  -8   0  11        0.20       -1.22      5.53 o
  -7   0  11        4.13        4.06      4.54 o
  -6   0  11      124.24      122.31      5.63 o
  -5   0  11       67.84       62.45      3.41 o
  -4   0  11       11.11       10.69      1.53 o
  -3   0  11        0.05        2.73      2.95 o
  -2   0  11       23.27       21.66      2.02 o
  -1   0  11       61.32       61.17      3.48 o
   0   0  11       98.36       95.81      4.89 o
   1   0  11        0.61       -2.63      5.02 o
   2   0  11        0.19       -5.24      5.24 o
   3   0  11        0.15        1.78      3.71 o
   4   0  11        0.64       -3.19      5.00 o
   5   0  11        1.71       10.05      5.56 o
   6   0  11        1.44        3.98      5.64 o
   7   0  11        1.79        9.91      5.30 o
   8   0  11        1.92       -1.50      6.25 o
 -12   1  11        0.03       -0.66      3.88 o
 -11   1  11        1.01       -5.42      5.67 o
 -10   1  11        1.17        5.90      4.40 o
  -9   1  11        2.70        2.49      5.01 o
  -8   1  11       10.79        8.66      5.93 o
  -7   1  11        6.36        7.08      1.91 o
  -6   1  11       24.56       24.63      2.20 o
  -5   1  11        7.03        0.00      5.13 o
  -4   1  11        9.56       10.27      1.71 o
  -3   1  11        0.66        2.38      4.33 o
  -2   1  11       17.70       21.15      1.97 o
  -1   1  11       21.62       21.20      2.04 o
   0   1  11       31.15       29.55      2.08 o
   1   1  11        1.86        3.05      4.12 o
   2   1  11        8.43        5.28      4.61 o
   3   1  11        3.25        2.21      4.42 o
   4   1  11        1.77        2.37      4.26 o
   5   1  11        0.47        4.29      4.78 o
   6   1  11        9.11       13.22      4.01 o
   7   1  11       19.65       20.84      2.52 o
   8   1  11       10.35       11.73      2.34 o
 -12   2  11        0.86        2.09      5.26 o
 -11   2  11        0.62        5.97      4.14 o
 -10   2  11        1.41       -3.37      5.27 o
  -9   2  11        9.18        4.57      6.23 o
  -8   2  11        4.83        3.22      5.66 o
  -7   2  11       11.76        5.61      5.82 o
  -6   2  11       31.10       34.53      2.51 o
  -5   2  11      184.03      179.57      8.33 o
  -4   2  11        5.02        4.96      1.61 o
  -3   2  11       26.25       27.24      2.11 o
  -2   2  11       25.21       24.24      2.09 o
  -1   2  11       38.07       38.34      2.46 o
   0   2  11       26.27       26.45      2.22 o
   1   2  11        8.58        5.23      4.90 o
   2   2  11        2.20        2.70      4.56 o
   3   2  11        0.80        4.53      4.66 o
   4   2  11        1.82        6.56      4.81 o
   5   2  11        9.73        9.17      2.19 o
   6   2  11        3.61        0.00      5.91 o
   7   2  11        4.15        9.30      4.68 o
 -11   3  11        1.49       -3.42      5.08 o
 -10   3  11        5.60        8.66      5.69 o
  -9   3  11        0.37        4.75      4.75 o
  -8   3  11        1.47        6.14      6.14 o
  -7   3  11       10.26       11.93      6.69 o
  -6   3  11       10.55        8.01      6.06 o
  -5   3  11        5.54        3.62      5.11 o
  -4   3  11        6.23        6.92      1.91 o
  -3   3  11        0.96       -0.55      5.03 o
  -2   3  11        1.83       -5.67      5.67 o
  -1   3  11       14.25       15.48      2.09 o
   0   3  11        3.52        5.09      5.09 o
   1   3  11        8.99        7.97      4.69 o
   2   3  11        1.83       -1.17      4.48 o
   3   3  11        2.41        0.00      4.97 o
   4   3  11        6.86        9.47      2.44 o
   5   3  11        2.80        5.68      2.27 o
   6   3  11        1.62       -5.67      5.67 o
   7   3  11        2.95        2.67      5.60 o
 -10   4  11        0.98       -5.03      5.03 o
  -9   4  11        3.20       -5.51      6.46 o
  -8   4  11        7.54        3.45      6.28 o
  -7   4  11       14.98       -0.71      7.15 o
  -6   4  11        1.89       -0.67      5.65 o
  -5   4  11        7.49       12.59      6.32 o
  -4   4  11       14.23       18.47      2.44 o
  -3   4  11        6.31        6.24      2.29 o
  -2   4  11       33.39       36.67      3.02 o
  -1   4  11       10.40        8.60      5.88 o
   0   4  11        1.38        0.65      5.30 o
   1   4  11        6.21        1.97      5.46 o
   2   4  11       20.57       26.59      2.88 o
   3   4  11       16.89       20.84      2.88 o
   4   4  11        3.56        0.00      6.66 o
   5   4  11        5.58        6.54      6.13 o
  -8   5  11        2.13       -0.74      6.72 o
  -7   5  11        0.51       -2.93      4.85 o
  -6   5  11        0.03       -7.10      7.10 o
  -5   5  11        0.60        1.45      5.99 o
  -4   5  11        2.66        2.81      5.88 o
  -3   5  11        1.88       -2.12      5.61 o
  -2   5  11        2.89        2.29      6.62 o
  -1   5  11        7.66       -7.76      8.35 o
   0   5  11        2.20        7.27      4.72 o
   1   5  11        5.04        7.43      2.74 o
   2   5  11        1.30       -1.10      4.38 o
   3   5  11        1.60        6.81      5.95 o
   4   5  11        2.58        4.23      5.45 o
  -6   6  11        1.75       -3.76      6.67 o
  -5   6  11       19.79       26.16      3.00 o
  -4   6  11        2.02        4.37      6.67 o
  -3   6  11       11.73       13.10      6.67 o
  -2   6  11        2.37        3.65      6.66 o
  -1   6  11        4.40        4.47      6.82 o
   0   6  11        0.04       -5.87      5.87 o
   1   6  11        1.86       -4.56      6.97 o
 -11   0  12        0.11        3.16      4.04 o
 -10   0  12        0.06        4.82      4.52 o
  -9   0  12        4.50        4.68      6.17 o
  -8   0  12        0.57        0.67      5.71 o
  -7   0  12        0.11        4.83      1.81 o
  -6   0  12        0.35       -1.75      3.89 o
  -5   0  12        4.75        2.74      4.62 o
  -4   0  12        6.21        5.58      4.09 o
  -3   0  12        7.85        5.79      1.72 o
  -2   0  12        3.30        4.28      1.59 o
  -1   0  12        0.57       -1.06      4.26 o
   0   0  12        0.05        0.00      4.37 o
   1   0  12        1.56       -4.99      4.99 o
   2   0  12        5.05        4.21      4.92 o
   3   0  12        0.71        5.03      4.45 o
   4   0  12        2.26        4.10      5.30 o
   5   0  12        8.75       11.12      6.30 o
   6   0  12        1.38        3.47      4.44 o
   7   0  12       17.34       18.32      2.83 o
 -11   1  12        1.25        0.00      5.34 o
 -10   1  12        1.21       -5.23      5.23 o
  -9   1  12        0.36        6.74      4.57 o
  -8   1  12        5.29        6.33      2.34 o
  -7   1  12        5.24        7.09      5.42 o
  -6   1  12       25.91       25.78      2.39 o
  -5   1  12       54.88       52.22      2.91 o
  -4   1  12        5.46        3.72      5.23 o
  -3   1  12        1.81        6.20      4.20 o
  -2   1  12        9.51       11.29      1.75 o
  -1   1  12       13.12       13.02      1.91 o
   0   1  12        3.81        3.23      4.18 o
   1   1  12        3.46        0.00      4.74 o
   2   1  12        6.17        8.02      2.05 o
   3   1  12        4.89        6.07      4.38 o
   4   1  12        1.63        5.13      5.05 o
   5   1  12        1.91        2.60      4.97 o
   6   1  12        6.43        8.93      2.21 o
 -11   2  12        1.99        6.38      5.06 o
 -10   2  12        2.60        5.42      4.79 o
  -9   2  12        2.48       -5.74      5.74 o
  -8   2  12       12.14       16.52      2.62 o
  -7   2  12        5.59        4.43      2.45 o
  -6   2  12       34.10       36.82      3.02 o
  -5   2  12       11.72        3.68      5.62 o
  -4   2  12        5.23        6.81      4.17 o
  -3   2  12       15.44       15.72      2.15 o
  -2   2  12        4.68        2.91      5.11 o
  -1   2  12        5.67        0.00      6.34 o
   0   2  12        3.45        7.76      2.03 o
   1   2  12        1.08        1.15      4.33 o
   2   2  12       20.73       21.75      2.47 o
   3   2  12        6.69       -2.46      5.28 o
   4   2  12       11.71       16.25      2.35 o
   5   2  12        0.51        6.59      4.37 o
   6   2  12        6.06       -3.13      5.77 o
 -10   3  12        1.74        0.00      6.36 o
  -9   3  12        3.75        7.00      6.33 o
  -8   3  12        6.02       11.28      6.14 o
  -7   3  12       12.51       19.51      2.70 o
  -6   3  12       12.12       10.13      6.30 o
  -5   3  12       14.73       12.80      2.38 o
  -4   3  12        9.54        8.04      6.45 o
  -3   3  12       14.57        9.12      6.05 o
  -2   3  12       47.11       52.50      3.20 o
  -1   3  12       14.89       13.49      2.64 o
   0   3  12        1.34        0.00      4.76 o
   1   3  12        3.75        3.73      5.05 o
   2   3  12        0.33       -0.64      4.09 o
   3   3  12        2.11        8.52      4.30 o
   4   3  12        0.35       -0.58      4.48 o
   5   3  12        0.50        3.12      4.54 o
  -9   4  12        4.52        0.75      6.36 o
  -8   4  12        0.82        2.97      6.20 o
  -7   4  12       33.18       33.00      3.27 o
  -6   4  12        1.00       10.33      5.52 o
  -5   4  12       11.16        0.74      6.99 o
  -4   4  12        2.17       -1.39      6.07 o
  -3   4  12       13.77       11.18      2.68 o
  -2   4  12        0.84        5.14      6.00 o
  -1   4  12        7.81        0.73      6.24 o
   0   4  12       11.18       10.69      6.41 o
   1   4  12       11.56        7.23      1.56 o
   2   4  12        1.12       -6.60      6.60 o
   3   4  12        5.96        4.40      5.37 o
   4   4  12        3.32        1.30      6.64 o
  -7   5  12        8.46       11.82      7.36 o
  -6   5  12        5.77       -5.50      7.16 o
  -5   5  12        1.17       -3.13      5.51 o
  -4   5  12        0.09        0.78      6.37 o
  -3   5  12        0.61       -6.67      6.67 o
  -2   5  12       14.07       15.97      8.43 o
  -1   5  12       11.08       12.34      2.74 o
   0   5  12        2.09        4.42      6.51 o
   1   5  12        5.67       10.22      7.01 o
   2   5  12        2.53        9.49      5.97 o
 -10   0  13        1.23        0.66      4.87 o
  -9   0  13        6.42        7.14      5.71 o
  -8   0  13        0.02       -4.33      5.00 o
  -7   0  13        1.16        3.39      5.21 o
  -6   0  13        2.57        1.25      5.38 o
  -5   0  13       13.61       10.05      5.94 o
  -4   0  13        0.03       -2.70      4.00 o
  -3   0  13        0.87        1.56      4.11 o
  -2   0  13        0.01        1.09      3.38 o
  -1   0  13        4.44        0.55      4.89 o
   0   0  13        2.18        0.00      4.49 o
   1   0  13       15.13       16.48      2.24 o
   2   0  13       22.17       25.34      2.48 o
   3   0  13       10.23        9.68      6.22 o
   4   0  13        0.08        1.84      4.38 o
   5   0  13        5.66        3.33      5.12 o
 -10   1  13        0.18        0.68      4.45 o
  -9   1  13        2.06       -1.37      4.07 o
  -8   1  13        1.24        5.56      4.29 o
  -7   1  13       14.81       16.53      2.51 o
  -6   1  13        2.72        0.00      5.98 o
  -5   1  13       11.46       13.87      2.16 o
  -4   1  13        0.28        0.58      4.05 o
  -3   1  13        4.38        4.52      5.06 o
  -2   1  13        2.05       -5.68      5.68 o
  -1   1  13        5.59        8.63      2.14 o
   0   1  13        2.32        3.55      4.35 o
   1   1  13        2.07        1.21      5.01 o
   2   1  13       25.09       27.96      2.75 o
   3   1  13       21.85       24.50      2.80 o
   4   1  13        0.64        0.00      5.45 o
   5   1  13        5.88        9.77      6.07 o
 -10   2  13        5.51        8.76      5.36 o
  -9   2  13        0.43        2.15      4.80 o
  -8   2  13        7.44        5.06      7.34 o
  -7   2  13       10.94       13.21      2.71 o
  -6   2  13       35.14       40.57      3.21 o
  -5   2  13        2.61       -3.31      5.42 o
  -4   2  13        4.82        8.37      1.97 o
  -3   2  13        1.69        4.84      4.28 o
  -2   2  13       14.32        3.18      6.40 o
  -1   2  13       12.01       11.26      2.32 o
   0   2  13        0.88       -3.10      4.33 o
   1   2  13       14.39       16.49      2.54 o
   2   2  13       29.19       30.41      2.89 o
   3   2  13        2.58        2.81      3.86 o
   4   2  13        3.59        3.66      5.59 o
   5   2  13        0.90        5.18      4.57 o
  -9   3  13        1.79       -1.53      6.11 o
  -8   3  13        8.97       11.52      2.59 o
  -7   3  13       21.52       24.17      2.62 o
  -6   3  13        0.22        2.21      5.84 o
  -5   3  13        4.25        6.49      2.30 o
  -4   3  13        1.53       -2.71      5.59 o
  -3   3  13        0.82        0.00      5.65 o
  -2   3  13        4.03        0.00      5.42 o
  -1   3  13        5.71        8.31      5.88 o
   0   3  13        8.89        3.41      9.09 o
   1   3  13        1.68        0.67      4.72 o
   2   3  13        3.78        0.00      4.66 o
   3   3  13        1.66        4.26      4.26 o
   4   3  13        0.16        3.73      3.41 o
  -7   4  13       24.10       25.40      3.52 o
  -6   4  13       34.15       40.09      3.50 o
  -5   4  13        0.68        1.59      5.62 o
  -4   4  13        1.31        4.67      6.33 o
  -3   4  13        2.31        8.71      5.77 o
  -2   4  13        6.76       10.22      6.14 o
  -1   4  13       12.23       12.98      2.80 o
   0   4  13       12.89       20.26      2.42 o
   1   4  13        0.67       -6.83      6.83 o
   2   4  13        0.48       -0.67      5.20 o
  -4   5  13        0.13        0.00      6.67 o
  -3   5  13        2.54        5.11      2.91 o
  -2   5  13        0.44       -9.18      9.18 o
  -1   5  13        2.15        6.93      2.59 o
  -9   0  14        3.58        7.53      5.26 o
  -8   0  14        0.65       -4.84      4.84 o
  -7   0  14        3.42        8.41      5.69 o
  -6   0  14        0.04       -5.20      5.20 o
  -5   0  14        0.59        4.31      4.31 o
  -4   0  14        0.00        2.50      1.60 o
  -3   0  14        0.17       -4.25      4.63 o
  -2   0  14        1.16       -1.66      4.38 o
  -1   0  14        0.97        2.22      4.64 o
   0   0  14        2.94        2.18      2.73 o
   1   0  14        0.39       -1.70      3.53 o
   2   0  14        1.06        4.00      4.48 o
   3   0  14        9.93       -0.59      6.17 o
   4   0  14        3.32        7.09      1.86 o
  -9   1  14        0.50       -5.70      6.45 o
  -8   1  14        1.24        2.08      5.51 o
  -7   1  14        1.18        1.98      4.29 o
  -6   1  14       16.21       19.99      2.71 o
  -5   1  14        0.91        0.43      4.70 o
  -4   1  14        2.30       -1.87      4.20 o
  -3   1  14        2.28        0.61      4.77 o
  -2   1  14        0.03       -5.73      5.73 o
  -1   1  14        0.21        7.08      4.94 o
   0   1  14        2.49       -1.27      4.59 o
   1   1  14       13.48       10.45      5.46 o
   2   1  14       36.58       35.74      3.16 o
   3   1  14        5.28        5.08      6.09 o
  -8   2  14        3.50        3.04      6.62 o
  -7   2  14       11.02       17.76      2.53 o
  -6   2  14        2.71       -1.30      4.39 o
  -5   2  14        4.97        5.15      2.46 o
  -4   2  14        0.32       -3.48      5.95 o
  -3   2  14        0.28       -2.04      5.13 o
  -2   2  14        3.02       -0.67      5.39 o
  -1   2  14        2.33        1.33      5.98 o
   0   2  14        0.29        4.70      4.98 o
   1   2  14        3.42        9.38      4.97 o
   2   2  14       10.10        3.78      5.97 o
   3   2  14        7.54        6.92      2.27 o
  -7   3  14       27.15       35.33      3.55 o
  -6   3  14       28.78       32.52      3.54 o
  -5   3  14        1.26        3.75      2.43 o
  -4   3  14        0.15        8.31      4.47 o
  -3   3  14        1.70        0.00      5.38 o
  -2   3  14        3.73       -2.82      6.31 o
  -1   3  14        2.60        8.87      4.48 o
   0   3  14        1.42       -2.66      5.48 o
   1   3  14        5.59        7.83      4.79 o
  -5   4  14        0.89       -2.62      5.88 o
  -4   4  14        0.50       -3.43      7.38 o
  -3   4  14        2.33        4.17      6.42 o
  -2   4  14        1.79       -7.29      7.55 o
  -1   4  14        0.38        3.91      6.31 o
  -7   0  15        5.02        6.83      2.13 o
  -6   0  15        1.03        6.31      3.68 o
  -5   0  15        1.23        5.30      3.39 o
  -4   0  15        0.31        1.73      3.60 o
  -3   0  15        0.15       -4.49      4.49 o
  -2   0  15        1.60       -1.73      5.00 o
  -1   0  15        0.01       -2.34      4.13 o
   0   0  15        2.32        4.27      1.72 o
   1   0  15        0.01        6.72      3.91 o
  -7   1  15        0.79       -4.45      5.74 o
  -6   1  15        1.51        4.30      4.97 o
  -5   1  15        1.65       -5.80      5.80 o
  -4   1  15        0.53        5.38      4.76 o
  -3   1  15        1.53        1.31      5.18 o
  -2   1  15        0.46       -5.61      5.61 o
  -1   1  15        3.57        5.11      4.78 o
   0   1  15        7.44        7.00      5.58 o
   1   1  15        3.08       -3.85      5.44 o
  -6   2  15        9.24       15.30      2.51 o
  -5   2  15        0.06       -0.76      6.94 o
  -4   2  15        0.61       -5.17      6.71 o
  -3   2  15        2.41        4.30      5.82 o
  -2   2  15        0.64       -5.59      5.84 o
  -1   2  15        2.44       -5.81      5.81 o
   0   2  15        5.72        2.03      6.53 o
 
